# Supplementary material for: New species of the genera Bracon Fabricius and Syntomernus Enderlein (Hymenoptera, Braconidae, Braconinae) from South Korea
Source: Zookeys. 2020 Nov 30;999:1–47. doi: 10.3897/zookeys.999.58747 (PMC7723887; doi:10.3897/zookeys.999.58747)
Supplement: XML Treatment for Bracon (Bracon) kimchanghyoi [file zookeys.999.58747-treatment1.xml]

<!DOCTYPE tp:taxon-treatment
  PUBLIC "-//TaxonX//DTD Taxonomic Treatment Publishing DTD v0 20100105//EN" "tax-treatment-NSO.dtd">
<tp:taxon-treatment xmlns:tp="http://www.plazi.org/taxpub"><tp:treatment-meta><kwd-group><label>Taxon classification</label><kwd><named-content xmlns:xlink="http://www.w3.org/1999/xlink" content-type="kingdom">Animalia</named-content></kwd><kwd><named-content xmlns:xlink="http://www.w3.org/1999/xlink" content-type="order">Hymenoptera</named-content></kwd><kwd><named-content xmlns:xlink="http://www.w3.org/1999/xlink" content-type="family">Braconidae</named-content></kwd></kwd-group><mixed-citation publication-type="journal"><person-group><name><surname>Samartsev</surname><given-names>Konstantin</given-names></name><name><surname>Ku</surname><given-names>Deok-Seo</given-names></name></person-group><article-title>New species of the genera <italic><tp:taxon-name><tp:taxon-name-part taxon-name-part-type="genus" reg="Bracon">Bracon</tp:taxon-name-part></tp:taxon-name></italic> Fabricius and <italic><tp:taxon-name><tp:taxon-name-part taxon-name-part-type="genus" reg="Syntomernus">Syntomernus</tp:taxon-name-part></tp:taxon-name></italic> Enderlein (<tp:taxon-name><tp:taxon-name-part taxon-name-part-type="order">Hymenoptera</tp:taxon-name-part></tp:taxon-name>, <tp:taxon-name><tp:taxon-name-part taxon-name-part-type="family">Braconidae</tp:taxon-name-part></tp:taxon-name>, <tp:taxon-name><tp:taxon-name-part taxon-name-part-type="subfamily">Braconinae</tp:taxon-name-part></tp:taxon-name>) from South Korea</article-title><source>Zookeys</source><day>30</day><month>11</month><year>2020</year><volume>999</volume><fpage>1</fpage><lpage>47</lpage><pub-id pub-id-type="doi">10.3897/zookeys.999.58747</pub-id></mixed-citation></tp:treatment-meta><tp:nomenclature><tp:taxon-name><object-id xmlns:xlink="http://www.w3.org/1999/xlink" content-type="arpha" xlink:type="simple">8A63083F-60C0-5893-9F56-A75B69425CD9</object-id>
              <tp:taxon-name-part taxon-name-part-type="genus" reg="Bracon">Bracon</tp:taxon-name-part> (<tp:taxon-name-part taxon-name-part-type="subgenus" reg="Bracon">Bracon</tp:taxon-name-part>) <tp:taxon-name-part taxon-name-part-type="species" reg="kimchanghyoi">kimchanghyoi</tp:taxon-name-part><object-id xmlns:xlink="http://www.w3.org/1999/xlink" content-type="zoobank" xlink:type="simple">http://zoobank.org/5834B7B8-FBD5-4A83-9AD3-9AFB38ACC0E2</object-id></tp:taxon-name><tp:taxon-status xmlns:xlink="http://www.w3.org/1999/xlink" xlink:type="simple"> sp. nov.</tp:taxon-status><xref ref-type="fig" rid="F2">Figs 2–9</xref><xref ref-type="fig" rid="F3">, 10–18</xref><xref ref-type="fig" rid="F4">, 19</xref></tp:nomenclature><tp:treatment-sec sec-type="type material" id="SECID0EGUAE"><title>Type material.</title><p><bold><italic>Holotype.</italic></bold> South Korea – <bold>Jeollanam-do</bold> • 1 female; Yeosu-si, [34] Nam-myeon, Yeondo Island, Yeondo-ri; 20 Jul. 1993; D.-S. Ku leg.; 324; <named-content xmlns:xlink="http://www.w3.org/1999/xlink" content-type="dwc:institutional_code" xlink:type="simple">NIBR</named-content>.</p><p><bold><italic>Paratypes.</italic></bold> 5 males. South Korea – <bold>Jeollanam-do</bold> • 3 males; same data as for holotype; 323, 326, 327; <abbrev xmlns:xlink="http://www.w3.org/1999/xlink" content-type="institution" xlink:title="Science Museum of Natural Enemies (Geochang, South Korea)" id="ABBRID0EBVAE" xlink:type="simple">SMNE</abbrev> • 1 male; same data as for holotype; 325; <named-content xmlns:xlink="http://www.w3.org/1999/xlink" content-type="dwc:institutional_code" xlink:type="simple">ZISP</named-content> • 1 male; Jeju-si, [35] Jocheon-eup, Seonheul-ri; 26 Aug. 1997; D.-S. Ku leg.; 328; <abbrev xmlns:xlink="http://www.w3.org/1999/xlink" content-type="institution" xlink:title="Science Museum of Natural Enemies (Geochang, South Korea)" id="ABBRID0ELVAE" xlink:type="simple">SMNE</abbrev>.</p><fig id="F2" position="float" orientation="portrait"><object-id xmlns:xlink="http://www.w3.org/1999/xlink" content-type="doi" xlink:type="simple">10.3897/zookeys.999.58747.figures2-9</object-id><object-id xmlns:xlink="http://www.w3.org/1999/xlink" content-type="arpha" xlink:type="simple">9B254745-267F-5AB7-99B3-928244B3C32D</object-id><label>Figures 2–9.</label><caption><p><tp:taxon-name><tp:taxon-name-part taxon-name-part-type="genus" reg="Bracon">Bracon</tp:taxon-name-part> (<tp:taxon-name-part taxon-name-part-type="subgenus" reg="Bracon">Bracon</tp:taxon-name-part>) <tp:taxon-name-part taxon-name-part-type="species" reg="kimchanghyoi">kimchanghyoi</tp:taxon-name-part></tp:taxon-name> sp. nov. (holotype, <named-content xmlns:xlink="http://www.w3.org/1999/xlink" content-type="dwc:institutional_code" xlink:type="simple">NIBR</named-content>) <bold>2</bold> habitus, lateral view <bold>3</bold> head, front view <bold>4</bold> head, dorsal view <bold>5</bold> Apex of antenna <bold>6</bold> head, lateral view <bold>7</bold> mesosoma, lateral view <bold>8</bold> head, ventrolateral view <bold>9</bold> mesosoma, lateroposterior view. Scale bars: 1 mm (<bold>2</bold>); 0.5 mm (<bold>3–9</bold>).</p></caption><graphic xmlns:xlink="http://www.w3.org/1999/xlink" xlink:href="zookeys-999-001-g002.jpg" position="float" orientation="portrait" xlink:type="simple" id="oo_481350.jpg"><uri content-type="original_file" xlink:type="simple">https://binary.pensoft.net/fig/481350</uri></graphic></fig><fig id="F3" position="float" orientation="portrait"><object-id xmlns:xlink="http://www.w3.org/1999/xlink" content-type="doi" xlink:type="simple">10.3897/zookeys.999.58747.figures10-18</object-id><object-id xmlns:xlink="http://www.w3.org/1999/xlink" content-type="arpha" xlink:type="simple">220836C2-27CD-5008-B797-2C5F4052D2FB</object-id><label>Figures 10–18.</label><caption><p><tp:taxon-name><tp:taxon-name-part taxon-name-part-type="genus" reg="Bracon">Bracon</tp:taxon-name-part> (<tp:taxon-name-part taxon-name-part-type="subgenus" reg="Bracon">Bracon</tp:taxon-name-part>) <tp:taxon-name-part taxon-name-part-type="species" reg="kimchanghyoi">kimchanghyoi</tp:taxon-name-part></tp:taxon-name> sp. nov. (holotype, <named-content xmlns:xlink="http://www.w3.org/1999/xlink" content-type="dwc:institutional_code" xlink:type="simple">NIBR</named-content>) <bold>10</bold> fore wing <bold>11</bold> fore tibia <bold>12</bold> hind leg, front view <bold>13</bold> hind tarsus <bold>14</bold> mesosoma, dorsal view <bold>15</bold> Propodeum, dorsal view <bold>16</bold> Metasoma, dorsal view <bold>17</bold> first metasomal tergite, dorsal view <bold>18</bold> apex of ovipositor. Scale bars: 1 mm (<bold>10, 12</bold>); 0.5 mm (<bold>11, 13–17</bold>); 0.25 mm (<bold>18</bold>).</p></caption><graphic xmlns:xlink="http://www.w3.org/1999/xlink" xlink:href="zookeys-999-001-g003.jpg" position="float" orientation="portrait" xlink:type="simple" id="oo_481351.jpg"><uri content-type="original_file" xlink:type="simple">https://binary.pensoft.net/fig/481351</uri></graphic></fig></tp:treatment-sec><tp:treatment-sec sec-type="etymology" id="SECID0E3YAE"><title>Etymology.</title><p>This species is named in honour of the retired Korean entomologist Prof. Dr. Chang-Hyo Kim.</p></tp:treatment-sec><tp:treatment-sec sec-type="description" id="SECID0EBZAE"><title>Description.</title><p><bold>Female.</bold> Body length 4.1 mm; fore wing length 3.5 mm.</p><p><bold><italic>Head</italic>.</bold> Width of head (dorsal view) 1.6× its median length. Transverse diameter of eye (dorsal view) 1.4× longer than temple. Eyes with sparse, short setae. <abbrev xmlns:xlink="http://www.w3.org/1999/xlink" xlink:title="ocular-ocellar distance" id="ABBRID0EQZAE" xlink:type="simple">OOL</abbrev> 3.8× <abbrev xmlns:xlink="http://www.w3.org/1999/xlink" xlink:title="maximum diameter of lateral ocellus" id="ABBRID0EUZAE" xlink:type="simple">Od</abbrev>; <abbrev xmlns:xlink="http://www.w3.org/1999/xlink" xlink:title="postocellar distance" id="ABBRID0EYZAE" xlink:type="simple">POL</abbrev> 1.8× <abbrev xmlns:xlink="http://www.w3.org/1999/xlink" xlink:title="maximum diameter of lateral ocellus" id="ABBRID0E3ZAE" xlink:type="simple">Od</abbrev>; <abbrev xmlns:xlink="http://www.w3.org/1999/xlink" xlink:title="ocular-ocellar distance" id="ABBRID0EA1AE" xlink:type="simple">OOL</abbrev> 2.1× <abbrev xmlns:xlink="http://www.w3.org/1999/xlink" xlink:title="postocellar distance" id="ABBRID0EE1AE" xlink:type="simple">POL</abbrev>. Frons with deep mid-longitudinal groove. Longitudinal diameter of eye in lateral view 1.3× larger than its transverse diameter. Transverse diameter of eye (lateral view) 1.4× longer than minimum width of temple, hind margins of eye and temple broadened downwards. Face width 1.5× combined height of face and clypeus; 2.2× larger than width of hypoclypeal depression. Longitudinal diameter of eye 1.5× longer than malar space (front view); malar space 1.1× base of mandible. Malar suture absent. Width of hypoclypeal depression 1.1× larger than distance from depression to eye. Clypeus not separated from face by dorsal carina, clypeal sulcus absent, dorsal clypeal margin smoothened. Clypeus flattened, with strongly protruding ventral rim, height of clypeus 0.32× width of hypoclypeal depression. Maxillary palp longer than eye, but shorter than head.</p><p><bold><italic>Antenna</italic></bold> 1.3× longer than fore wing, with 38 antennomeres. First flagellomere 2.7× longer than its apical width, 1.3× longer than second flagellomere. Middle and penultimate flagellomeres 1.8× and 2.3× longer than wide, respectively. Apical flagellomere pointed.</p><p><bold><italic>Mesosoma</italic></bold> 1.7× longer than its maximum height. Transverse pronotal sulcus deep and wide, crenulate. Notauli very deep and crenulate anteriorly, impressed and rugulose posteriorly, united near scutellum. Mesoscutum densely setose on notauli, sparsely and widely setose mid-longitudinally. Scutellar sulcus crenulate. Mesepimeral sulcus weakly crenulate, mesopleural pit deep, separated from mesepimeral sulcus. Median area of metanotum (dorsal view) with complete median carina. Metapleural sulcus crenulate. Mid-longitudinal keel on propodeum weak, but complete.</p><p><bold><italic>Wings.</italic></bold> Fore wing 0.85× as long as body. Pterostigma 4.1× longer than wide. Vein r arising from 0.45 of pterostigma length. Vein 1-R1 1.9× longer than pterostigma. Marginal cell reaching apex of wing. Vein 3-SR 2.8× longer than vein r, 0.50× as long as vein SR1, 1.4× longer than vein 2-SR. Vein 1-M 0.7× vein 1-SR+M, 1.4× vein m-cu, 2.1× longer than vein cu-a. Vein 2-SR+M 0.15× as long as vein 2-SR, 0.20× as long as vein m-cu. Vein 1-CU1 (posterior margin of discal cell) 2.7× longer than vein cu-a. Vein cu-a weakly postfurcal. Vein 2-1A of hind wing absent; vein r-m strongly antefurcal.</p><p><bold><italic>Legs.</italic></bold> Fore tibia with wide row of long thick setae. Hind femur 3.1× longer than wide. Hind tibia 1.5× longer than hind femur, with subapical transverse row of spiny setae, its inner spur 0.4× as long as hind basitarsus. Hind tarsus as long as hind tibia. Fifth segment (without pretarsus) of hind tarsus 0.5× as long as hind basitarsus and almost as long as second segment. Claws with small almost right-angled basal lobe.</p><p><bold><italic>Metasoma</italic></bold> 1.3× longer than mesosoma. Median length of first tergite (measured from petiolar tubercle) 0.7× as large as its apical width. First metasomal tergite with developed dorsolateral carinae, incomplete dorsal carinae and distinct mid-longitudinal impression. Median area of first tergite separated by areolate-rugose furrow, 0.6× apical width of tergite. Second tergite medially 0.9× as long as third tergite and 0.7× as large as apical width of first tergite, with weakly impressed s-shaped dorsolateral crenulated impressions. Basal width of second metasomal tergite 1.7× larger than its median length. Suture between second and third tergites deep, weakly curved and crenulate. Apical margins of third to sixth tergites thin, without transverse subapical grooves. Ovipositor sheath 1.4× longer than hind tibia and 0.43× as long as fore wing. Apex of ovipositor with developed dorsal nodus and ventral serration.</p><p><bold><italic>Sculpture.</italic></bold> Face and frons granulate, vertex weakly granulate, gena weakly coriaceous. Most of mesosoma weakly granulate; metanotum rugose; propodeum anteriorly rugulose, posteriorly rugose, with long transverse rugae along median keel. First metasomal tergite laterally rugulose, its median area weakly rugulose to areolate-rugose; second tergite areolate-rugose to rugose, third–sixth tergites with papillary-like sculpture.</p><p><bold><italic>Colour.</italic></bold> Body mainly reddish yellow with dark brown patches on propodeum and first and second metasomal tergites. Scape reddish yellow, flagellum yellowish brown. Maxillary palps yellow. Tegulae pale yellow. Wing membrane weakly darkened; pterostigma yellow, wing veins yellowish brown.</p><p><bold>Male.</bold> Body length 2.4–3.8 mm; fore wing length 2.0–3.0 mm.</p><p><bold><italic>Head</italic>.</bold> Width of head (dorsal view) 1.5× its median length. Transverse diameter of eye (dorsal view) 1.3–1.5× longer than temple. <abbrev xmlns:xlink="http://www.w3.org/1999/xlink" xlink:title="ocular-ocellar distance" id="ABBRID0EE3AE" xlink:type="simple">OOL</abbrev> 3.5–4.0× <abbrev xmlns:xlink="http://www.w3.org/1999/xlink" xlink:title="maximum diameter of lateral ocellus" id="ABBRID0EI3AE" xlink:type="simple">Od</abbrev>; <abbrev xmlns:xlink="http://www.w3.org/1999/xlink" xlink:title="postocellar distance" id="ABBRID0EM3AE" xlink:type="simple">POL</abbrev> 1.3–2.4× <abbrev xmlns:xlink="http://www.w3.org/1999/xlink" xlink:title="maximum diameter of lateral ocellus" id="ABBRID0EQ3AE" xlink:type="simple">Od</abbrev>; <abbrev xmlns:xlink="http://www.w3.org/1999/xlink" xlink:title="ocular-ocellar distance" id="ABBRID0EU3AE" xlink:type="simple">OOL</abbrev> 1.6–2.6× <abbrev xmlns:xlink="http://www.w3.org/1999/xlink" xlink:title="postocellar distance" id="ABBRID0EY3AE" xlink:type="simple">POL</abbrev>. Longitudinal diameter of eye in lateral view 1.2–1.4× larger than its transverse diameter. Transverse diameter of eye (lateral view) 1.2–1.8× longer than minimum width of temple, hind margins of eye and temple broadened downwards or almost parallel. Face width 1.7–1.9× larger than width of hypoclypeal depression. Longitudinal diameter of eye 1.7–1.8× longer than malar space (front view); malar space 0.85–1.05× base of mandible. Width of hypoclypeal depression 1.1–1.4× larger than distance from depression to eye. Dorsal clypeal margin sharp.</p><p><bold><italic>Antenna</italic></bold> 1.4–1.5× longer than fore wing, with 29–36 antennomeres. First flagellomere 2.6–3.0× longer than its apical width, 1.1–1.2× longer than second flagellomere. Middle and penultimate flagellomeres 1.9–2.6× and 2.0–2.8× longer than wide, respectively.</p><p><bold><italic>Mesosoma</italic></bold> 1.8–2.0× longer than its maximum height. Median lobe of mesoscutum some× widely glabrous anteromedially.</p><p><bold><italic>Wings.</italic></bold> Pterostigma 4.4–4.8× longer than wide. Vein r arising from 0.45–0.50 of pterostigma length. Vein 1-R1 1.8–1.9× longer than pterostigma. Vein 3-SR 1.9–3.1× longer than vein r, 0.45–0.60× as long as vein SR1, 1.1–1.7× longer than vein 2-SR. Vein 1-M 0.7–0.8× vein 1-SR+M, 1.7× vein m-cu. 2.4–3.1× longer than vein cu-a. Vein 2-SR+M 0.10–0.15× as long as vein 2-SR, 0.20–0.25× as long as vein m-cu. Vein 1-CU1 (posterior margin of discal cell) 2.6–3.4× longer than vein cu-a. Vein cu-a weakly postfurcal.</p><p><bold><italic>Legs.</italic></bold> Hind femur 3.4–4.3× longer than wide. Inner spur of hind tibia 0.3–0.4× as long as hind basitarsus. Fifth segment (without pretarsus) of hind tarsus 0.48–0.53× as long as hind basitarsus and 0.85–0.95× as long as second segment.</p><p><bold><italic>Metasoma</italic></bold> 1.5–1.7× longer than mesosoma. Median length of first tergite (measured from petiolar tubercle) 0.9–1.0× as large as its apical width. Second tergite medially as long as third tergite and 1.0–1.2× larger than apical width of first tergite. Basal width of second tergite 1.1–1.2× larger than its median length.</p></tp:treatment-sec><tp:treatment-sec sec-type="diagnosis" id="SECID0E64AE"><title>Diagnosis.</title><p><italic><tp:taxon-name><tp:taxon-name-part taxon-name-part-type="genus" reg="Bracon">Bracon</tp:taxon-name-part> <tp:taxon-name-part taxon-name-part-type="species" reg="kimchanghyoi">kimchanghyoi</tp:taxon-name-part></tp:taxon-name></italic> sp. nov. is very similar to recently described <italic><tp:taxon-name><tp:taxon-name-part taxon-name-part-type="genus" reg="Bracon">B.</tp:taxon-name-part> <tp:taxon-name-part taxon-name-part-type="species" reg="kotenkoi">kotenkoi</tp:taxon-name-part></tp:taxon-name></italic> Samartsev, 2018, which also has an elongate body, the long malar space, the widely sculptured propodeum and more or less completely sculptured metasoma. The differences between two species are presented in the dichotomy below.</p><table-wrap content-type="key" position="anchor" orientation="portrait"><table id="TID0EDJAE" rules="all"><tbody><tr><td rowspan="1" colspan="1">1</td><td rowspan="1" colspan="1">Vertex, propleuron, scutellum and gena smooth (Figs <xref ref-type="fig" rid="F4">20</xref>, <xref ref-type="fig" rid="F4">21</xref>, <xref ref-type="fig" rid="F4">23</xref>); mesoscutum smooth with weak rugulosity along notauli; mesopleuron weakly coriaceous to smooth. Median area of metanotum (dorsal view; Fig. <xref ref-type="fig" rid="F4">21</xref>) with incomplete median carina (not crossing posterior elevation). Mid-longitudinal keel on propodeum mostly absent, distinct only basally and apically (Fig. <xref ref-type="fig" rid="F4">21</xref>). Median lobe of mesoscutum anteromedially glabrous (in females; Figs <xref ref-type="fig" rid="F4">20</xref>, <xref ref-type="fig" rid="F4">23</xref>; males unknown). Vein 2-SR+M 0.45–0.55× as long as vein m-cu (Fig. <xref ref-type="fig" rid="F4">22</xref>). Vein 3-SR 3.4–3.6× longer than vein r. Vein 1-R1 1.5–1.6× longer than pterostigma. Tarsal claws with rounded, not protruding basal lobes (Fig. <xref ref-type="fig" rid="F4">24</xref>). Antenna 0.82–0.96× as long as fore wing</td><td rowspan="1" colspan="1">
                      <bold><tp:taxon-name><tp:taxon-name-part taxon-name-part-type="genus" reg="Bracon">Bracon</tp:taxon-name-part> (<tp:taxon-name-part taxon-name-part-type="subgenus" reg="Bracon">Bracon</tp:taxon-name-part>) <tp:taxon-name-part taxon-name-part-type="species" reg="kotenkoi">kotenkoi</tp:taxon-name-part></tp:taxon-name> Samartsev, 2018</bold>
                    </td></tr><tr><td rowspan="1" colspan="1">–</td><td rowspan="1" colspan="1">Vertex, propleuron, mesoscutum, scutellum and mesopleuron widely and weakly granulate (Fig. <xref ref-type="fig" rid="F2">4</xref>, <xref ref-type="fig" rid="F2">7</xref>, <xref ref-type="fig" rid="F3">14</xref>); gena weakly coriaceous (Fig. <xref ref-type="fig" rid="F2">6</xref>). Median area of metanotum (dorsal view; Fig. <xref ref-type="fig" rid="F3">15</xref>) with complete median carina. Mid-longitudinal keel on propodeum complete (Fig. <xref ref-type="fig" rid="F3">15</xref>, <xref ref-type="fig" rid="F4">19</xref>). Median lobe of mesoscutum anteromedially sparsely and widely setose (in females; Fig. <xref ref-type="fig" rid="F3">14</xref>). Vein 2-SR+M 0.20× (males: 0.20–0.25×) as long as vein m-cu (Fig. <xref ref-type="fig" rid="F3">10</xref>). Vein 3-SR 2.8× (males: 1.9–3.1×) longer than vein r. Vein 1-R1 1.9× (males: 1.8–1.9×) longer than pterostigma. Tarsal claws with rectangular, somewhat protruding basal lobes (Fig. <xref ref-type="fig" rid="F3">13</xref>). Antenna 1.3× (males: 1.4–1.5×) longer than fore wing</td><td rowspan="1" colspan="1">
                      <bold><tp:taxon-name><tp:taxon-name-part taxon-name-part-type="genus" reg="Bracon">B.</tp:taxon-name-part> (<tp:taxon-name-part taxon-name-part-type="subgenus" reg="Bracon">B.</tp:taxon-name-part>) <tp:taxon-name-part taxon-name-part-type="species" reg="kimchanghyoi">kimchanghyoi</tp:taxon-name-part></tp:taxon-name> sp. nov.</bold>
                    </td></tr></tbody></table></table-wrap><fig id="F4" position="float" orientation="portrait"><object-id xmlns:xlink="http://www.w3.org/1999/xlink" content-type="doi" xlink:type="simple">10.3897/zookeys.999.58747.figures19-24</object-id><object-id xmlns:xlink="http://www.w3.org/1999/xlink" content-type="arpha" xlink:type="simple">DDD672C3-A0E2-5D03-A05D-C892A189C587</object-id><label>Figures 19–24.</label><caption><p><tp:taxon-name><tp:taxon-name-part taxon-name-part-type="genus" reg="Bracon">Bracon</tp:taxon-name-part> (<tp:taxon-name-part taxon-name-part-type="subgenus" reg="Bracon">Bracon</tp:taxon-name-part>) <tp:taxon-name-part taxon-name-part-type="species" reg="kimchanghyoi">kimchanghyoi</tp:taxon-name-part></tp:taxon-name> sp. nov. (<bold>19</bold> male paratype, <named-content xmlns:xlink="http://www.w3.org/1999/xlink" content-type="dwc:institutional_code" xlink:type="simple">NIBR</named-content>) and <italic><tp:taxon-name><tp:taxon-name-part taxon-name-part-type="genus" reg="Bracon">Bracon</tp:taxon-name-part> <tp:taxon-name-part taxon-name-part-type="species" reg="kotenkoi">kotenkoi</tp:taxon-name-part></tp:taxon-name></italic> Samartsev, 2018 (<bold>20–24</bold> holotype, <named-content xmlns:xlink="http://www.w3.org/1999/xlink" content-type="dwc:institutional_code" xlink:type="simple">ZISP</named-content>) <bold>19</bold> body, dorsal view <bold>20</bold> head, dorsal view <bold>21</bold> propodeum, dorsal view <bold>22</bold> fore wing <bold>23</bold> head, lateral view <bold>24</bold> apex of hind tarsus. Scale bars: 1 mm (<bold>19, 22</bold>), 0.5 mm (<bold>20, 21, 23</bold>); 0.25 mm (<bold>24</bold>).</p></caption><graphic xmlns:xlink="http://www.w3.org/1999/xlink" xlink:href="zookeys-999-001-g004.jpg" position="float" orientation="portrait" xlink:type="simple" id="oo_481352.jpg"><uri content-type="original_file" xlink:type="simple">https://binary.pensoft.net/fig/481352</uri></graphic></fig></tp:treatment-sec></tp:taxon-treatment>
