# Supplementary material for: New species of the genera Bracon Fabricius and Syntomernus Enderlein (Hymenoptera, Braconidae, Braconinae) from South Korea
Source: Zookeys. 2020 Nov 30;999:1–47. doi: 10.3897/zookeys.999.58747 (PMC7723887; doi:10.3897/zookeys.999.58747)
Supplement: XML Treatment for Bracon (Bracon) yeogisanensis [file zookeys.999.58747-treatment2.xml]

<!DOCTYPE tp:taxon-treatment
  PUBLIC "-//TaxonX//DTD Taxonomic Treatment Publishing DTD v0 20100105//EN" "tax-treatment-NSO.dtd">
<tp:taxon-treatment xmlns:tp="http://www.plazi.org/taxpub"><tp:treatment-meta><kwd-group><label>Taxon classification</label><kwd><named-content xmlns:xlink="http://www.w3.org/1999/xlink" content-type="kingdom">Animalia</named-content></kwd><kwd><named-content xmlns:xlink="http://www.w3.org/1999/xlink" content-type="order">Hymenoptera</named-content></kwd><kwd><named-content xmlns:xlink="http://www.w3.org/1999/xlink" content-type="family">Braconidae</named-content></kwd></kwd-group><mixed-citation publication-type="journal"><person-group><name><surname>Samartsev</surname><given-names>Konstantin</given-names></name><name><surname>Ku</surname><given-names>Deok-Seo</given-names></name></person-group><article-title>New species of the genera <italic><tp:taxon-name><tp:taxon-name-part taxon-name-part-type="genus" reg="Bracon">Bracon</tp:taxon-name-part></tp:taxon-name></italic> Fabricius and <italic><tp:taxon-name><tp:taxon-name-part taxon-name-part-type="genus" reg="Syntomernus">Syntomernus</tp:taxon-name-part></tp:taxon-name></italic> Enderlein (<tp:taxon-name><tp:taxon-name-part taxon-name-part-type="order">Hymenoptera</tp:taxon-name-part></tp:taxon-name>, <tp:taxon-name><tp:taxon-name-part taxon-name-part-type="family">Braconidae</tp:taxon-name-part></tp:taxon-name>, <tp:taxon-name><tp:taxon-name-part taxon-name-part-type="subfamily">Braconinae</tp:taxon-name-part></tp:taxon-name>) from South Korea</article-title><source>Zookeys</source><day>30</day><month>11</month><year>2020</year><volume>999</volume><fpage>1</fpage><lpage>47</lpage><pub-id pub-id-type="doi">10.3897/zookeys.999.58747</pub-id></mixed-citation></tp:treatment-meta><tp:nomenclature><tp:taxon-name><object-id xmlns:xlink="http://www.w3.org/1999/xlink" content-type="arpha" xlink:type="simple">28751CC0-2605-565E-988D-0FF579776DF6</object-id>
              <tp:taxon-name-part taxon-name-part-type="genus" reg="Bracon">Bracon</tp:taxon-name-part> (<tp:taxon-name-part taxon-name-part-type="subgenus" reg="Bracon">Bracon</tp:taxon-name-part>) <tp:taxon-name-part taxon-name-part-type="species" reg="yeogisanensis">yeogisanensis</tp:taxon-name-part><object-id xmlns:xlink="http://www.w3.org/1999/xlink" content-type="zoobank" xlink:type="simple">http://zoobank.org/B63522FE-BBD6-482B-92BC-7544BFF88248</object-id></tp:taxon-name><tp:taxon-status xmlns:xlink="http://www.w3.org/1999/xlink" xlink:type="simple"> sp. nov.</tp:taxon-status><xref ref-type="fig" rid="F5">Figs 25–32</xref><xref ref-type="fig" rid="F6">, 33–40</xref></tp:nomenclature><tp:treatment-sec sec-type="type material" id="SECID0ECHAG"><title>Type material.</title><p><bold><italic>Holotype.</italic></bold> South Korea – <bold>Gyeonggi-do</bold> • female; Suwon-si, [15] Gwonseon-gu, Seodun-dong, Yeogisan Mountain; 11 May 1994; D.-S. Ku leg.; 867; <named-content xmlns:xlink="http://www.w3.org/1999/xlink" content-type="dwc:institutional_code" xlink:type="simple">NIBR</named-content>.</p><p><bold><italic>Paratypes.</italic></bold> (21 females, 9 males). South Korea – <bold>Gangwon-do</bold> • 1 female; Goseong-gun, [6] Toseong-myeon, Sinpyeong-ri, Seoraksan Mountain; 2 Aug. 2002–19 Oct. 2002; D.-S. Ku leg.; Malaise trap; 888; <abbrev xmlns:xlink="http://www.w3.org/1999/xlink" content-type="institution" xlink:title="Science Museum of Natural Enemies (Geochang, South Korea)" id="ABBRID0E4HAG" xlink:type="simple">SMNE</abbrev>. – <bold>Gyeonggi-do</bold> • 4 males; same data as for holotype; 22 Apr. 1994; 891, 892, 893, 895; <abbrev xmlns:xlink="http://www.w3.org/1999/xlink" content-type="institution" xlink:title="Science Museum of Natural Enemies (Geochang, South Korea)" id="ABBRID0EEIAG" xlink:type="simple">SMNE</abbrev> • 1 female; same data as for holotype; 29 Apr. 1994; 874; <named-content xmlns:xlink="http://www.w3.org/1999/xlink" content-type="dwc:institutional_code" xlink:type="simple">ZISP</named-content> • 4 females; same data as for holotype; 864, 866, 868, 873; <abbrev xmlns:xlink="http://www.w3.org/1999/xlink" content-type="institution" xlink:title="Science Museum of Natural Enemies (Geochang, South Korea)" id="ABBRID0EOIAG" xlink:type="simple">SMNE</abbrev> • 3 males; same data as for holotype; 869, 871, 872; <abbrev xmlns:xlink="http://www.w3.org/1999/xlink" content-type="institution" xlink:title="Science Museum of Natural Enemies (Geochang, South Korea)" id="ABBRID0ETIAG" xlink:type="simple">SMNE</abbrev> • 1 male; same data as for holotype; 870; <named-content xmlns:xlink="http://www.w3.org/1999/xlink" content-type="dwc:institutional_code" xlink:type="simple">ZISP</named-content> • 1 female; same data as for holotype; 11–19 May 1994; 879; <abbrev xmlns:xlink="http://www.w3.org/1999/xlink" content-type="institution" xlink:title="Science Museum of Natural Enemies (Geochang, South Korea)" id="ABBRID0E4IAG" xlink:type="simple">SMNE</abbrev> • 1 female; same data as for holotype; 19–26 May 1994; 878; <abbrev xmlns:xlink="http://www.w3.org/1999/xlink" content-type="institution" xlink:title="Science Museum of Natural Enemies (Geochang, South Korea)" id="ABBRID0ECJAG" xlink:type="simple">SMNE</abbrev> • 1 female; same data as for holotype; 27 May 1996; June-Yeol Choi leg.; Malaise trap; 882; <abbrev xmlns:xlink="http://www.w3.org/1999/xlink" content-type="institution" xlink:title="Science Museum of Natural Enemies (Geochang, South Korea)" id="ABBRID0EHJAG" xlink:type="simple">SMNE</abbrev> • 1 female; same data as for holotype; 29 May–6 Jul. 1994; Malaise trap; 877; <abbrev xmlns:xlink="http://www.w3.org/1999/xlink" content-type="institution" xlink:title="Science Museum of Natural Enemies (Geochang, South Korea)" id="ABBRID0EMJAG" xlink:type="simple">SMNE</abbrev> • 1 female; same data as for holotype; 16–23 Jun. 1994; 889; <abbrev xmlns:xlink="http://www.w3.org/1999/xlink" content-type="institution" xlink:title="Science Museum of Natural Enemies (Geochang, South Korea)" id="ABBRID0ERJAG" xlink:type="simple">SMNE</abbrev> • 1 female; same data as for holotype; 23–29 Jun. 1994; Malaise trap; 890; <abbrev xmlns:xlink="http://www.w3.org/1999/xlink" content-type="institution" xlink:title="Science Museum of Natural Enemies (Geochang, South Korea)" id="ABBRID0EWJAG" xlink:type="simple">SMNE</abbrev> • 2 females; same data as for holotype; 10 Jul. 1995; June-Yeol Choi leg.; Malaise trap; 885, 886; <abbrev xmlns:xlink="http://www.w3.org/1999/xlink" content-type="institution" xlink:title="Science Museum of Natural Enemies (Geochang, South Korea)" id="ABBRID0E2JAG" xlink:type="simple">SMNE</abbrev> • 1 female; same data as for preceding; 887; <named-content xmlns:xlink="http://www.w3.org/1999/xlink" content-type="dwc:institutional_code" xlink:type="simple">ZISP</named-content> • 1 female; same data as for preceding; 11 Jul. 1997; 884; <abbrev xmlns:xlink="http://www.w3.org/1999/xlink" content-type="institution" xlink:title="Science Museum of Natural Enemies (Geochang, South Korea)" id="ABBRID0EFKAG" xlink:type="simple">SMNE</abbrev> • 1 female; same data as for preceding; 14 Aug. 1995; 883; <abbrev xmlns:xlink="http://www.w3.org/1999/xlink" content-type="institution" xlink:title="Science Museum of Natural Enemies (Geochang, South Korea)" id="ABBRID0EKKAG" xlink:type="simple">SMNE</abbrev> • 2 females; Suwon-si, [16] Gwonseon-gu, Seodun-dong; 3–11 May 1994; D.-S. Ku leg.; 875, 876; <abbrev xmlns:xlink="http://www.w3.org/1999/xlink" content-type="institution" xlink:title="Science Museum of Natural Enemies (Geochang, South Korea)" id="ABBRID0EPKAG" xlink:type="simple">SMNE</abbrev> • 1 male; same data as for preceding; 15 Jun. 1994; 894; <abbrev xmlns:xlink="http://www.w3.org/1999/xlink" content-type="institution" xlink:title="Science Museum of Natural Enemies (Geochang, South Korea)" id="ABBRID0EUKAG" xlink:type="simple">SMNE</abbrev> • 1 female; Hwaseong-si, [17] Bibong-myeon; 1 Jun. 1994; D.-S. Ku leg.; 880; <abbrev xmlns:xlink="http://www.w3.org/1999/xlink" content-type="institution" xlink:title="Science Museum of Natural Enemies (Geochang, South Korea)" id="ABBRID0EZKAG" xlink:type="simple">SMNE</abbrev>. – <bold>Jeollabuk-do</bold> • 1 female; Jinan-gun, [24] Bugwi-myeon, Sedong-ri, Moraejae Tunnel; 16 Jun. 1996; D.-S. Ku leg.; 881; <abbrev xmlns:xlink="http://www.w3.org/1999/xlink" content-type="institution" xlink:title="Science Museum of Natural Enemies (Geochang, South Korea)" id="ABBRID0EALAG" xlink:type="simple">SMNE</abbrev>.</p><fig id="F5" position="float" orientation="portrait"><object-id xmlns:xlink="http://www.w3.org/1999/xlink" content-type="doi" xlink:type="simple">10.3897/zookeys.999.58747.figures25-32</object-id><object-id xmlns:xlink="http://www.w3.org/1999/xlink" content-type="arpha" xlink:type="simple">08F7AAD8-4489-51C7-8254-533C74D69F4C</object-id><label>Figures 25–32.</label><caption><p><tp:taxon-name><tp:taxon-name-part taxon-name-part-type="genus" reg="Bracon">Bracon</tp:taxon-name-part> (<tp:taxon-name-part taxon-name-part-type="subgenus" reg="Bracon">Bracon</tp:taxon-name-part>) <tp:taxon-name-part taxon-name-part-type="species" reg="yeogisanensis">yeogisanensis</tp:taxon-name-part></tp:taxon-name> sp. nov. (holotype, <named-content xmlns:xlink="http://www.w3.org/1999/xlink" content-type="dwc:institutional_code" xlink:type="simple">NIBR</named-content>) <bold>25</bold> habitus, lateral view <bold>26</bold> fore femur and tibia, front view <bold>27</bold> head, front view <bold>28</bold> head, dorsal view <bold>29</bold> head, lateral view <bold>30</bold> mesosoma, lateral view <bold>31</bold> head, ventrolateral view <bold>32</bold> mesosoma, lateroposterior view. Scale bars: 1 mm (<bold>25</bold>); 0.5 mm (<bold>27–32</bold>); 0.25 mm (<bold>26</bold>).</p></caption><graphic xmlns:xlink="http://www.w3.org/1999/xlink" xlink:href="zookeys-999-001-g005.jpg" position="float" orientation="portrait" xlink:type="simple" id="oo_481353.jpg"><uri content-type="original_file" xlink:type="simple">https://binary.pensoft.net/fig/481353</uri></graphic></fig><fig id="F6" position="float" orientation="portrait"><object-id xmlns:xlink="http://www.w3.org/1999/xlink" content-type="doi" xlink:type="simple">10.3897/zookeys.999.58747.figures33-40</object-id><object-id xmlns:xlink="http://www.w3.org/1999/xlink" content-type="arpha" xlink:type="simple">FB1B77C3-FC86-5DF3-A3D0-91049AF6BB7C</object-id><label>Figures 33–40.</label><caption><p><tp:taxon-name><tp:taxon-name-part taxon-name-part-type="genus" reg="Bracon">Bracon</tp:taxon-name-part> (<tp:taxon-name-part taxon-name-part-type="subgenus" reg="Bracon">Bracon</tp:taxon-name-part>) <tp:taxon-name-part taxon-name-part-type="species" reg="yeogisanensis">yeogisanensis</tp:taxon-name-part></tp:taxon-name> sp. nov. (<bold>33–37</bold> holotype, <named-content xmlns:xlink="http://www.w3.org/1999/xlink" content-type="dwc:institutional_code" xlink:type="simple">NIBR</named-content>, <bold>19, 40</bold> male paratype, <abbrev xmlns:xlink="http://www.w3.org/1999/xlink" content-type="institution" xlink:title="Science Museum of Natural Enemies (Geochang, South Korea)" id="ABBRID0E1NAG" xlink:type="simple">SMNE</abbrev>) <bold>33</bold> wings <bold>34</bold> mesosoma, dorsal view <bold>35</bold> hind leg, front view <bold>36</bold> propodeum and first metasomal tergite, dorsal view <bold>37</bold> Second and third metasomal tergites, dorsal view <bold>38</bold> apex of ovipositor, lateral view <bold>39</bold> habitus, lateral view <bold>40</bold> metasoma, dorsal view. Scale bars: 1 mm (<bold>33, 39</bold>); 0.5 mm (<bold>34–37, 40</bold>); 0.25 mm (<bold>38</bold>).</p></caption><graphic xmlns:xlink="http://www.w3.org/1999/xlink" xlink:href="zookeys-999-001-g006.jpg" position="float" orientation="portrait" xlink:type="simple" id="oo_481354.jpg"><uri content-type="original_file" xlink:type="simple">https://binary.pensoft.net/fig/481354</uri></graphic></fig></tp:treatment-sec><tp:treatment-sec sec-type="etymology" id="SECID0E1OAG"><title>Etymology.</title><p>The name refers to Yeogisan Mountain, the type locality of the species.</p></tp:treatment-sec><tp:treatment-sec sec-type="description" id="SECID0E6OAG"><title>Description.</title><p><bold>Female.</bold> Body length 2.5–3.1 mm; fore wing length 2.9–3.3 mm.</p><p><bold><italic>Head</italic>.</bold> Width of head (dorsal view) 1.7–1.9× its median length. Transverse diameter of eye (dorsal view) 1.7–1.9× longer than temple. Eyes with sparse, short setae. <abbrev xmlns:xlink="http://www.w3.org/1999/xlink" xlink:title="ocular-ocellar distance" id="ABBRID0EOPAG" xlink:type="simple">OOL</abbrev> 2.2–2.5× <abbrev xmlns:xlink="http://www.w3.org/1999/xlink" xlink:title="maximum diameter of lateral ocellus" id="ABBRID0ESPAG" xlink:type="simple">Od</abbrev>; <abbrev xmlns:xlink="http://www.w3.org/1999/xlink" xlink:title="postocellar distance" id="ABBRID0EWPAG" xlink:type="simple">POL</abbrev> 1.2–1.5× <abbrev xmlns:xlink="http://www.w3.org/1999/xlink" xlink:title="maximum diameter of lateral ocellus" id="ABBRID0E1PAG" xlink:type="simple">Od</abbrev>; <abbrev xmlns:xlink="http://www.w3.org/1999/xlink" xlink:title="ocular-ocellar distance" id="ABBRID0E5PAG" xlink:type="simple">OOL</abbrev> 1.6–1.9× <abbrev xmlns:xlink="http://www.w3.org/1999/xlink" xlink:title="postocellar distance" id="ABBRID0ECQAG" xlink:type="simple">POL</abbrev>. Frons with weak mid-longitudinal groove. Longitudinal diameter of eye in lateral view 1.3× larger than its transverse diameter. Transverse diameter of eye (lateral view) 2.1–2.3× longer than minimum width of temple, hind margins of eye and temple parallel or slightly broadened downwards or upwards. Face width 1.6–1.8× combined height of face and clypeus; 1.8–2.2× larger than width of hypoclypeal depression. Longitudinal diameter of eye 3.2–3.5× longer than malar space (front view); malar space 0.6–0.7× base of mandible. Malar suture absent. Width of hypoclypeal depression 1.5–1.9× larger than distance from depression to eye. Clypeus not separated from face by dorsal carina, clypeal sulcus impressed, dorsal clypeal margin sharp. Clypeus prominent, with protruding ventral rim, height of clypeus 0.2–0.3× width of hypoclypeal depression. Maxillary palp longer than eye, but shorter than head.</p><p><bold><italic>Antenna</italic></bold> 0.77–0.82× as long as fore wing, with 23–25 antennomeres. First flagellomere 2.1–2.9× longer than its apical width, 1.1–1.3× longer than second flagellomere. Middle and penultimate flagellomeres 1.7–2.2× and 1.5–2.0× longer than wide, respectively. Apical flagellomere spiculate.</p><p><bold><italic>Mesosoma</italic></bold> 1.5–1.6× longer than its maximum height. Transverse pronotal sulcus deep and anteriorly crenulate. Notauli very deep and crenulate anteriorly, shallowly impressed and smooth posteriorly. Mesoscutum widely setose mid-longitudinally, on notauli and laterally and evenly setose medioposteriorly. Scutellar sulcus crenulate, mesepimeral sulcus weakly crenulate, metapleural sulcus crenulate. Mesopleural pit small or weakly impressed and separated from mesepimeral sulcus. Median area of metanotum (dorsal view) with incomplete median carina. Propodeum with short and branching mid-longitudinal keel apically and weakly foveate or crenulated mid-longitudinal impression in basal half.</p><p><bold><italic>Wings.</italic></bold> Fore wing 1.1–1.2× longer than body. Pterostigma 2.3–2.8× longer than wide. Vein r arising from basal 0.35–0.45 of pterostigma length. Vein 1-R1 1.7–1.8× longer than pterostigma. Marginal cell ca. 10–20× longer than distance from its apex to apex of wing. Vein 3-SR 1.7–2.0× longer than vein r, 0.42–0.46× as long as vein SR1, 1.1× longer than vein 2-SR. Vein 1-M 0.74–0.77× vein 1-SR+M, 2.3–2.6× vein m-cu. 2.0–2.4× longer than vein cu-a. Vein 2-SR+M 0.08–0.16× as long as vein 2-SR, 0.20–0.45× as long as vein m-cu. Vein 1-CU1 (posterior margin of discal cell) 2.4–2.7× longer than vein cu-a. Vein cu-a interstitial or weakly postfurcal. Vein 2-1A of hind wing absent or very short; vein r-m antefurcal.</p><p><bold><italic>Legs.</italic></bold> Fore tibia with wide row of long thick setae and transverse apical row of thick setae. Hind femur 3.0–3.8× longer than wide. Hind tibia without subapical row of thick setae, 1.4–1.5× longer than hind femur, its inner spur 0.35–0.37× as long as hind basitarsus. Hind tarsus almost as long as hind tibia, its fifth segment (without pretarsus) 0.37–0.43× as long as hind basitarsus and 0.75–0.80× as long as second segment. Claws with acute angularly protruding basal lobe.</p><p><bold><italic>Metasoma</italic></bold> 1.0–1.2× longer than mesosoma. Median length of first tergite (measured from petiolar tubercle) 0.7–0.8× as large as its apical width. Dorsolateral carinae of first metasomal tergite developed; dorsal carinae incomplete and weakly curved toward apex of tergite. Median area of first tergite separated by rugose furrow, 0.6–0.7× apical width of tergite. Second tergite medially 1.00–1.15× as long as third tergite and 0.7–0.9× as large as apical width of first tergite, with shallow s-shaped dorsolateral crenulated impressions. Basal width of second metasomal tergite 1.4–1.6× larger than its median length. Suture between second and third tergites deep and wide, curved and crenulate. Apical margins of third to sixth tergites thick, with deep crenulate transverse subapical grooves. Ovipositor sheath 1.2–1.4× longer than hind tibia and 0.33–0.47× as long as fore wing. Apex of ovipositor with weak nodus and weak ventral serration.</p><p><bold><italic>Sculpture.</italic></bold> Face and frons granulate. Gena and anterior half of vertex coriaceous. Mesopleuron almost smooth, weakly coriaceous or weakly granulate. Mesoscutum medio-posteriorly weakly granulate. Scutellum and metanotum smooth. Propodeum hardly coriaceous to smooth, with short rugae apically. First metasomal tergite laterally and posteriorly rugose; second to fifth tergites areolate-rugose or foveolate-rugose to rugulose-punctate or irregularly punctate; sixth tergite weakly irregularly punctate or almost smooth.</p><p><bold><italic>Colour.</italic></bold> Body mainly dark brown. Most of scape, mandible, tegulae, fore and middle legs, trochanter and apex of femur of hind leg brownish yellow or yellowish brown. Maxillary palp and base of hind tibia pale yellow. Lateral margins of second and third metasomal tergite and seventh tergite brown or yellowish brown. Wing membrane brownish darkened; pterostigma brown, basally with small pale brown patch; wing veins brown.</p><p><bold>Male.</bold> Body length 2.5–3.2 mm; fore wing length 2.5–3.1 mm. <abbrev xmlns:xlink="http://www.w3.org/1999/xlink" xlink:title="ocular-ocellar distance" id="ABBRID0E2RAG" xlink:type="simple">OOL</abbrev> 1.8–2.0× <abbrev xmlns:xlink="http://www.w3.org/1999/xlink" xlink:title="maximum diameter of lateral ocellus" id="ABBRID0E6RAG" xlink:type="simple">Od</abbrev>, 1.3–1.5× <abbrev xmlns:xlink="http://www.w3.org/1999/xlink" xlink:title="postocellar distance" id="ABBRID0EDSAG" xlink:type="simple">POL</abbrev>. Hind margins of eye and temple broadened upwards (lateral view). Longitudinal diameter of eye 3.9× longer than malar space (front view). Mid-longitudinal keel developed in apical third of propodeum. Vein r-m of hind wing interstitial. Fifth segment (without pretarsus) of hind tarsus ca. 0.9× as long as second segment. Median length of first tergite (measured from petiolar tubercle) 0.90–0.95× as large as its apical width. Second tergite medially 1.1× as large as apical width of first tergite. Basal width of second metasomal tergite 1.3–1.4× larger than its median length. Apical metasomal segments as dark as proximal segments. Otherwise similar to female.</p></tp:treatment-sec><tp:treatment-sec sec-type="diagnosis" id="SECID0EHSAG"><title>Diagnosis.</title><p>The new species belongs to a distinct species group including five species known from the Russian Far East, the Korean Peninsula and Japan (<italic><tp:taxon-name><tp:taxon-name-part taxon-name-part-type="genus" reg="Bracon">Bracon</tp:taxon-name-part> <tp:taxon-name-part taxon-name-part-type="species" reg="acunens">acunens</tp:taxon-name-part></tp:taxon-name></italic> Papp, 2018, <italic><tp:taxon-name><tp:taxon-name-part taxon-name-part-type="genus" reg="Bracon">B.</tp:taxon-name-part> <tp:taxon-name-part taxon-name-part-type="species" reg="kunashiricus">kunashiricus</tp:taxon-name-part></tp:taxon-name></italic> Tobias, 2000, <italic><tp:taxon-name><tp:taxon-name-part taxon-name-part-type="genus" reg="Bracon">B.</tp:taxon-name-part> <tp:taxon-name-part taxon-name-part-type="species" reg="sculptithorax">sculptithorax</tp:taxon-name-part></tp:taxon-name></italic> Tobias, 2000, <italic><tp:taxon-name><tp:taxon-name-part taxon-name-part-type="genus" reg="Bracon">B.</tp:taxon-name-part> <tp:taxon-name-part taxon-name-part-type="species" reg="sulciferus">sulciferus</tp:taxon-name-part></tp:taxon-name></italic> Tobias, 2000, and <italic><tp:taxon-name><tp:taxon-name-part taxon-name-part-type="genus" reg="Bracon">B.</tp:taxon-name-part> <tp:taxon-name-part taxon-name-part-type="species" reg="yeogisanensis">yeogisanensis</tp:taxon-name-part></tp:taxon-name></italic> sp. nov.). The species share the following common characters: malar suture absent; face and frons granulate; gena, vertex, mesopleuron and mesoscutum partly with weak granulate or coriaceous sculpture; mesosoma elongate, 1.5–1.7× longer than its maximum height; mesoscutum widely setose medially; notauli deep anteriorly and shallow posteriorly; precoxal sulcus vaguely or shallowly impressed; propodeum with crenulated or foveate mid-longitudinal impression in basal half and with branching mid-longitudinal keel in its apical half; marginal cell of fore wing not shortened, 6–25× longer than distance from its apex to apex of wing; vein r arising distinctly before middle of pterostigma; vein 1-SR+M more or less curved anteriorly; vein cu-a interstitial or weakly postfurcal; wing membrane weakly brownish darkened; coxae without granulate sculpture; hind tibia without transverse apical row of thick setae apically; second segment of hind tarsus 1.1–1.3× longer than fifth segment; claws with acute basal lobes; dorsolateral carinae of first metasomal tergite developed; median area of second tergite absent or very short and weak; dorsolateral s-shaped impressions of second tergite more or less distinct; suture between second and third tergites deep and crenulate; apical margins of third to sixth tergites thick; metasoma completely sculptured (areolate-rugose to irregularly punctate); ovipositor sheath 1.0–1.5× as long as hind tibia, 0.3–0.5× as long as fore wing. Differences between these species are listed in the key below.</p><table-wrap content-type="key" position="anchor" orientation="portrait"><table id="TID0E5QAE" rules="all"><tbody><tr><td rowspan="1" colspan="1">1</td><td rowspan="1" colspan="1">Propodeum entirely rugose (Fig. <xref ref-type="fig" rid="F7">53</xref>). Face weakly, but widely elevated medially (Figs <xref ref-type="fig" rid="F7">41</xref>, <xref ref-type="fig" rid="F7">49</xref>), its width 1.4× combined height of face and clypeus. Longitudinal diameter of eye 2.0× longer than malar space (front view; Fig. <xref ref-type="fig" rid="F7">41</xref>); malar space 1.2× base of mandible. Hind coxa dorsally rugose (Fig. <xref ref-type="fig" rid="F7">53</xref>). Maxillary palp shorter than eye, brownish yellow. Flagellum bicolored, rusty brown, becoming darker apically (Figs <xref ref-type="fig" rid="F7">41</xref>, <xref ref-type="fig" rid="F7">49</xref>). Hind femur 4.6× longer than wide. Ovipositor sheath almost as long as hind tibia. Vein 3-SR 2.5× longer than vein r. Scape brown</td><td rowspan="1" colspan="1">
                      <bold><tp:taxon-name><tp:taxon-name-part taxon-name-part-type="genus" reg="Bracon">Bracon</tp:taxon-name-part> (<tp:taxon-name-part taxon-name-part-type="subgenus" reg="Bracon">Bracon</tp:taxon-name-part>) <tp:taxon-name-part taxon-name-part-type="species" reg="sculptithorax">sculptithorax</tp:taxon-name-part></tp:taxon-name> Tobias, 2000</bold>
                    </td></tr><tr><td rowspan="1" colspan="1">–</td><td rowspan="1" colspan="1">Propodeum at least anteriorly widely smooth (Figs <xref ref-type="fig" rid="F6">36</xref>, <xref ref-type="fig" rid="F7">54–56</xref>). Face not elevated medially (Figs <xref ref-type="fig" rid="F5">27</xref>, <xref ref-type="fig" rid="F7">42–44</xref>), its width 1.6–1.8× combined height of face and clypeus. Longitudinal diameter of eye more than 2.5× longer than malar space (front view); malar space 0.55–0.75× base of mandible. Hind coxa smooth (Figs <xref ref-type="fig" rid="F5">32</xref>, <xref ref-type="fig" rid="F6">35</xref>). Maxillary palp as long or longer than eye, (pale) yellow. Flagellum uni-coloured, brown or reddish brown</td><td rowspan="1" colspan="1">
                      <bold>2</bold>
                    </td></tr><tr><td rowspan="1" colspan="1">2</td><td rowspan="1" colspan="1">Suture between second and third metasomal tergites almost straight (Fig. <xref ref-type="fig" rid="F8">62</xref>). Apical margins of third to sixth metasomal tergites not separated by transverse subapical grooves. Fifth metasomal tergite foveolate-rugose. Scape darker, reddish brown (Fig. <xref ref-type="fig" rid="F7">42</xref>)</td><td rowspan="1" colspan="1">
                      <bold><tp:taxon-name><tp:taxon-name-part taxon-name-part-type="genus" reg="Bracon">B.</tp:taxon-name-part> (<tp:taxon-name-part taxon-name-part-type="subgenus" reg="Bracon">B.</tp:taxon-name-part>) <tp:taxon-name-part taxon-name-part-type="species" reg="kunashiricus">kunashiricus</tp:taxon-name-part></tp:taxon-name> Tobias, 2000</bold>
                    </td></tr><tr><td rowspan="1" colspan="1">–</td><td rowspan="1" colspan="1">Suture between second and third metasomal tergites more or less curved (Figs <xref ref-type="fig" rid="F6">37</xref>, <xref ref-type="fig" rid="F8">63</xref>, <xref ref-type="fig" rid="F8">64</xref>). Apical margins of third to sixth tergites with deep crenulate transverse subapical grooves. Fifth metasomal tergite without foveolate sculpture, shagreen, irregularly punctate, rugulose-punctate or (in <italic><tp:taxon-name><tp:taxon-name-part taxon-name-part-type="genus" reg="Bracon">B.</tp:taxon-name-part> <tp:taxon-name-part taxon-name-part-type="species" reg="acunens">acunens</tp:taxon-name-part></tp:taxon-name></italic>) areolate-rugose. Scape lighter-coloured, reddish yellow or brownish yellow, often laterally brown (Figs <xref ref-type="fig" rid="F5">31</xref>, <xref ref-type="fig" rid="F7">43</xref>, <xref ref-type="fig" rid="F7">52</xref>)</td><td rowspan="1" colspan="1">
                      <bold>3</bold>
                    </td></tr><tr><td rowspan="1" colspan="1">3</td><td rowspan="1" colspan="1">Hind margins of eye and temple (in lateral view) weakly broadened downwards (Fig. <xref ref-type="fig" rid="F7">51</xref>). Second metasomal tergite longitudinally rugose (Fig. <xref ref-type="fig" rid="F8">63</xref>). Suture between second and third tergites weakly curved. Pterostigma without small pale brown patch basally. Vein cu-a postfurcal (Fig. <xref ref-type="fig" rid="F8">67</xref>). Longitudinal diameter of eye 3.0× longer than malar space (front view; Fig. <xref ref-type="fig" rid="F7">43</xref>). Transverse diameter of eye (lateral view) 2.7× longer than minimum width of temple. Hind basitarsus 1.9× longer than second tarsal segment, 2.4× longer than fifth tarsal segment. Second metasomal tergite with weak dorsolateral impressions (Fig. <xref ref-type="fig" rid="F8">63</xref>). Basal width of second metasomal tergite 1.5× larger than its median length</td><td rowspan="1" colspan="1">
                      <bold><tp:taxon-name><tp:taxon-name-part taxon-name-part-type="genus" reg="Bracon">B.</tp:taxon-name-part> (<tp:taxon-name-part taxon-name-part-type="subgenus" reg="Bracon">B.</tp:taxon-name-part>) <tp:taxon-name-part taxon-name-part-type="species" reg="sulciferus">sulciferus</tp:taxon-name-part></tp:taxon-name> Tobias, 2000</bold>
                    </td></tr><tr><td rowspan="1" colspan="1">–</td><td rowspan="1" colspan="1">Hind margins of eye and temple (in lateral view) almost parallel (Figs <xref ref-type="fig" rid="F5">29</xref>, <xref ref-type="fig" rid="F7">52</xref>). Suture between second and third tergites curved (Figs <xref ref-type="fig" rid="F6">37</xref>, <xref ref-type="fig" rid="F8">64</xref>). Second metasomal tergite without longitudinal rugosity. Pterostigma with small pale brown patch basally (Fig. <xref ref-type="fig" rid="F8">68</xref>). Vein cu-a (almost) interstitial</td><td rowspan="1" colspan="1">
                      <bold>4</bold>
                    </td></tr><tr><td rowspan="1" colspan="1">4</td><td rowspan="1" colspan="1">Second metasomal tergite laterally pale yellow, face and mesoscutum with rusty-brown pattern (Figs <xref ref-type="fig" rid="F7">44</xref>, <xref ref-type="fig" rid="F7">48</xref>, <xref ref-type="fig" rid="F8">60</xref>, <xref ref-type="fig" rid="F8">64</xref>). Dorsolateral impressions of second metasomal tergite deep (Fig. <xref ref-type="fig" rid="F8">64</xref>). Hind basitarsus 1.6× longer than second tarsal segment, 1.9–2.1× longer than fifth segment. Basal width of second metasomal tergite 1.7–1.9× larger than its median length. Longitudinal diameter of eye 3.5–3.6× (males: 4.2–4.4×) longer than malar space (front view; Fig. <xref ref-type="fig" rid="F7">44</xref>). Transverse diameter of eye (lateral view) 2.4–2.5× (males: 2.8–2.9×) longer than minimum width of temple (Fig. <xref ref-type="fig" rid="F7">52</xref>)</td><td rowspan="1" colspan="1">
                      <bold><tp:taxon-name><tp:taxon-name-part taxon-name-part-type="genus" reg="Bracon">B.</tp:taxon-name-part> (<tp:taxon-name-part taxon-name-part-type="subgenus" reg="Bracon">B.</tp:taxon-name-part>) <tp:taxon-name-part taxon-name-part-type="species" reg="acunens">acunens</tp:taxon-name-part></tp:taxon-name> Papp, 2018</bold>
                    </td></tr><tr><td rowspan="1" colspan="1">–</td><td rowspan="1" colspan="1">Head, mesosoma and metasoma evenly dark-brown or brownish black (Figs <xref ref-type="fig" rid="F5">27</xref>, <xref ref-type="fig" rid="F5">30</xref>, <xref ref-type="fig" rid="F6">34</xref>). Dorsolateral impressions of second metasomal tergite almost indistinct (Figs <xref ref-type="fig" rid="F6">37</xref>, <xref ref-type="fig" rid="F6">40</xref>). Hind basitarsus 1.8–2.1× longer than second tarsal segment, 2.3–2.7× longer than fifth segment (Fig. <xref ref-type="fig" rid="F6">35</xref>). Basal width of second metasomal tergite 1.4–1.6× larger than its median length (Fig. <xref ref-type="fig" rid="F6">37</xref>). Longitudinal diameter of eye 3.2–3.5× (males: 3.9×) longer than malar space (front view; Fig. <xref ref-type="fig" rid="F5">27</xref>). Transverse diameter of eye (lateral view) 2.1–2.3× (males: 2.3–2.4×) longer than minimum width of temple (Figs <xref ref-type="fig" rid="F5">29</xref>, <xref ref-type="fig" rid="F6">39</xref>)</td><td rowspan="1" colspan="1">
                      <bold><tp:taxon-name><tp:taxon-name-part taxon-name-part-type="genus" reg="Bracon">B.</tp:taxon-name-part> (<tp:taxon-name-part taxon-name-part-type="subgenus" reg="Bracon">B.</tp:taxon-name-part>) <tp:taxon-name-part taxon-name-part-type="species" reg="yeogisanensis">yeogisanensis</tp:taxon-name-part></tp:taxon-name> sp. nov.</bold>
                    </td></tr></tbody></table></table-wrap><fig id="F7" position="float" orientation="portrait"><object-id xmlns:xlink="http://www.w3.org/1999/xlink" content-type="doi" xlink:type="simple">10.3897/zookeys.999.58747.figures41-56</object-id><object-id xmlns:xlink="http://www.w3.org/1999/xlink" content-type="arpha" xlink:type="simple">46520425-56EF-54B5-A30D-32BAEF94D430</object-id><label>Figures 41–56.</label><caption><p><italic><tp:taxon-name><tp:taxon-name-part taxon-name-part-type="genus" reg="Bracon">Bracon</tp:taxon-name-part> <tp:taxon-name-part taxon-name-part-type="species" reg="sculptithorax">sculptithorax</tp:taxon-name-part></tp:taxon-name></italic> Tobias, 2000 (<bold>41, 45, 49, 53</bold> holotype, <named-content xmlns:xlink="http://www.w3.org/1999/xlink" content-type="dwc:institutional_code" xlink:type="simple">ZISP</named-content>), <italic><tp:taxon-name><tp:taxon-name-part taxon-name-part-type="genus" reg="Bracon">B.</tp:taxon-name-part> <tp:taxon-name-part taxon-name-part-type="species" reg="kunashiricus">kunashiricus</tp:taxon-name-part></tp:taxon-name></italic> Tobias, 2000 (<bold>42, 46, 50, 54</bold> holotype, <named-content xmlns:xlink="http://www.w3.org/1999/xlink" content-type="dwc:institutional_code" xlink:type="simple">ZISP</named-content>), <italic><tp:taxon-name><tp:taxon-name-part taxon-name-part-type="genus" reg="Bracon">B.</tp:taxon-name-part> <tp:taxon-name-part taxon-name-part-type="species" reg="sulciferus">sulciferus</tp:taxon-name-part></tp:taxon-name></italic> Tobias, 2000 (<bold>43, 47, 51, 55</bold> paratype, <named-content xmlns:xlink="http://www.w3.org/1999/xlink" content-type="dwc:institutional_code" xlink:type="simple">ZISP</named-content>) and <italic><tp:taxon-name><tp:taxon-name-part taxon-name-part-type="genus" reg="Bracon">B.</tp:taxon-name-part> <tp:taxon-name-part taxon-name-part-type="species" reg="acunens">acunens</tp:taxon-name-part></tp:taxon-name></italic> Papp, 2018 (<bold>44, 48, 52</bold> holotype, <named-content xmlns:xlink="http://www.w3.org/1999/xlink" content-type="dwc:institutional_code" xlink:type="simple">HNHM</named-content><bold>56</bold> female, <abbrev xmlns:xlink="http://www.w3.org/1999/xlink" content-type="institution" xlink:title="Science Museum of Natural Enemies (Geochang, South Korea)" id="ABBRID0EEDBG" xlink:type="simple">SMNE</abbrev>) <bold>41–44</bold> head, front view <bold>45–48</bold> head and mesoscutum, dorsal view <bold>49–52</bold> head, lateral view <bold>53–56</bold> propodeum, dorsal view. Scale bars: 0.5 mm.</p></caption><graphic xmlns:xlink="http://www.w3.org/1999/xlink" xlink:href="zookeys-999-001-g007.jpg" position="float" orientation="portrait" xlink:type="simple" id="oo_481355.jpg"><uri content-type="original_file" xlink:type="simple">https://binary.pensoft.net/fig/481355</uri></graphic></fig><fig id="F8" position="float" orientation="portrait"><object-id xmlns:xlink="http://www.w3.org/1999/xlink" content-type="doi" xlink:type="simple">10.3897/zookeys.999.58747.figures57-68</object-id><object-id xmlns:xlink="http://www.w3.org/1999/xlink" content-type="arpha" xlink:type="simple">E2CD1BF7-DD1B-5221-BB9A-335181FEADCC</object-id><label>Figures 57–68.</label><caption><p><italic><tp:taxon-name><tp:taxon-name-part taxon-name-part-type="genus" reg="Bracon">Bracon</tp:taxon-name-part> <tp:taxon-name-part taxon-name-part-type="species" reg="sculptithorax">sculptithorax</tp:taxon-name-part></tp:taxon-name></italic> Tobias, 2000 (<bold>57, 61, 65</bold> holotype, <named-content xmlns:xlink="http://www.w3.org/1999/xlink" content-type="dwc:institutional_code" xlink:type="simple">ZISP</named-content>), <italic><tp:taxon-name><tp:taxon-name-part taxon-name-part-type="genus" reg="Bracon">B.</tp:taxon-name-part> <tp:taxon-name-part taxon-name-part-type="species" reg="kunashiricus">kunashiricus</tp:taxon-name-part></tp:taxon-name></italic> Tobias, 2000 (<bold>58, 62, 66</bold> holotype, <named-content xmlns:xlink="http://www.w3.org/1999/xlink" content-type="dwc:institutional_code" xlink:type="simple">ZISP</named-content>), <italic><tp:taxon-name><tp:taxon-name-part taxon-name-part-type="genus" reg="Bracon">B.</tp:taxon-name-part> <tp:taxon-name-part taxon-name-part-type="species" reg="sulciferus">sulciferus</tp:taxon-name-part></tp:taxon-name></italic> Tobias, 2000 (<bold>59, 63, 67</bold> paratype, <named-content xmlns:xlink="http://www.w3.org/1999/xlink" content-type="dwc:institutional_code" xlink:type="simple">ZISP</named-content>) and <italic><tp:taxon-name><tp:taxon-name-part taxon-name-part-type="genus" reg="Bracon">B.</tp:taxon-name-part> <tp:taxon-name-part taxon-name-part-type="species" reg="acunens">acunens</tp:taxon-name-part></tp:taxon-name></italic> Papp, 2018 (<bold>60, 64</bold> female, <abbrev xmlns:xlink="http://www.w3.org/1999/xlink" content-type="institution" xlink:title="Science Museum of Natural Enemies (Geochang, South Korea)" id="ABBRID0EBGBG" xlink:type="simple">SMNE</abbrev><bold>68</bold> holotype, <named-content xmlns:xlink="http://www.w3.org/1999/xlink" content-type="dwc:institutional_code" xlink:type="simple">HNHM</named-content>) <bold>57–60</bold> mesosoma, lateral view <bold>51–64</bold> metasoma, dorsal view <bold>65–68</bold> fore wing apex. Scale bars: 0.5 mm (<bold>57–64</bold>); 1 mm (<bold>65–68</bold>).</p></caption><graphic xmlns:xlink="http://www.w3.org/1999/xlink" xlink:href="zookeys-999-001-g008.jpg" position="float" orientation="portrait" xlink:type="simple" id="oo_481356.jpg"><uri content-type="original_file" xlink:type="simple">https://binary.pensoft.net/fig/481356</uri></graphic></fig></tp:treatment-sec></tp:taxon-treatment>
