# Supplementary material for: New species of the genera Bracon Fabricius and Syntomernus Enderlein (Hymenoptera, Braconidae, Braconinae) from South Korea
Source: Zookeys. 2020 Nov 30;999:1–47. doi: 10.3897/zookeys.999.58747 (PMC7723887; doi:10.3897/zookeys.999.58747)
Supplement: XML Treatment for Bracon (Habrobracon) allevatus [file zookeys.999.58747-treatment3.xml]

<!DOCTYPE tp:taxon-treatment
  PUBLIC "-//TaxonX//DTD Taxonomic Treatment Publishing DTD v0 20100105//EN" "tax-treatment-NSO.dtd">
<tp:taxon-treatment xmlns:tp="http://www.plazi.org/taxpub"><tp:treatment-meta><kwd-group><label>Taxon classification</label><kwd><named-content xmlns:xlink="http://www.w3.org/1999/xlink" content-type="kingdom">Animalia</named-content></kwd><kwd><named-content xmlns:xlink="http://www.w3.org/1999/xlink" content-type="order">Hymenoptera</named-content></kwd><kwd><named-content xmlns:xlink="http://www.w3.org/1999/xlink" content-type="family">Braconidae</named-content></kwd></kwd-group><mixed-citation publication-type="journal"><person-group><name><surname>Samartsev</surname><given-names>Konstantin</given-names></name><name><surname>Ku</surname><given-names>Deok-Seo</given-names></name></person-group><article-title>New species of the genera <italic><tp:taxon-name><tp:taxon-name-part taxon-name-part-type="genus" reg="Bracon">Bracon</tp:taxon-name-part></tp:taxon-name></italic> Fabricius and <italic><tp:taxon-name><tp:taxon-name-part taxon-name-part-type="genus" reg="Syntomernus">Syntomernus</tp:taxon-name-part></tp:taxon-name></italic> Enderlein (<tp:taxon-name><tp:taxon-name-part taxon-name-part-type="order">Hymenoptera</tp:taxon-name-part></tp:taxon-name>, <tp:taxon-name><tp:taxon-name-part taxon-name-part-type="family">Braconidae</tp:taxon-name-part></tp:taxon-name>, <tp:taxon-name><tp:taxon-name-part taxon-name-part-type="subfamily">Braconinae</tp:taxon-name-part></tp:taxon-name>) from South Korea</article-title><source>Zookeys</source><day>30</day><month>11</month><year>2020</year><volume>999</volume><fpage>1</fpage><lpage>47</lpage><pub-id pub-id-type="doi">10.3897/zookeys.999.58747</pub-id></mixed-citation></tp:treatment-meta><tp:nomenclature><tp:taxon-name><object-id xmlns:xlink="http://www.w3.org/1999/xlink" content-type="arpha" xlink:type="simple">64A19C2C-5E35-5254-8473-B7323003F008</object-id>
              <tp:taxon-name-part taxon-name-part-type="genus" reg="Bracon">Bracon</tp:taxon-name-part> (<tp:taxon-name-part taxon-name-part-type="subgenus" reg="Habrobracon">Habrobracon</tp:taxon-name-part>) <tp:taxon-name-part taxon-name-part-type="species" reg="allevatus">allevatus</tp:taxon-name-part><object-id xmlns:xlink="http://www.w3.org/1999/xlink" content-type="zoobank" xlink:type="simple">http://zoobank.org/CD0B26C9-A677-45B0-9C10-74682E9D0929</object-id></tp:taxon-name><tp:taxon-status xmlns:xlink="http://www.w3.org/1999/xlink" xlink:type="simple"> sp. nov.</tp:taxon-status><xref ref-type="fig" rid="F9">Figs 69–78</xref><xref ref-type="fig" rid="F10">, 79–85</xref></tp:nomenclature><tp:treatment-sec sec-type="type material" id="SECID0EOIBG"><title>Type material.</title><p><bold><italic>Holotype.</italic></bold> South Korea – <bold>Jeollanam-do</bold> • female; Yeosu-si, [33] Nam-myeon, Ando Island, Ando-ri; 4 Aug. 1993; D.-S. Ku leg.; 629; <named-content xmlns:xlink="http://www.w3.org/1999/xlink" content-type="dwc:institutional_code" xlink:type="simple">NIBR</named-content>.</p><fig id="F9" position="float" orientation="portrait"><object-id xmlns:xlink="http://www.w3.org/1999/xlink" content-type="doi" xlink:type="simple">10.3897/zookeys.999.58747.figures69-78</object-id><object-id xmlns:xlink="http://www.w3.org/1999/xlink" content-type="arpha" xlink:type="simple">D43A131C-6C8C-5D97-8D97-C03D0C61BC49</object-id><label>Figures 69–78.</label><caption><p><tp:taxon-name><tp:taxon-name-part taxon-name-part-type="genus" reg="Bracon">Bracon</tp:taxon-name-part> (<tp:taxon-name-part taxon-name-part-type="subgenus" reg="Habrobracon">Habrobracon</tp:taxon-name-part>) <tp:taxon-name-part taxon-name-part-type="species" reg="allevatus">allevatus</tp:taxon-name-part></tp:taxon-name> sp. nov. (holotype, <named-content xmlns:xlink="http://www.w3.org/1999/xlink" content-type="dwc:institutional_code" xlink:type="simple">NIBR</named-content>) <bold>69</bold> habitus, lateral view <bold>70</bold> head, front view <bold>71</bold> head, dorsal view <bold>72</bold> mesosoma, lateral view <bold>73</bold> head, ventrolateral view <bold>74</bold> apex of antenna <bold>75</bold> head, lateral view <bold>76</bold> base of antenna <bold>77</bold> apex of hind tarsus <bold>78</bold> ovipositor. Scale bars: 1 mm (<bold>69</bold>); 0.5 mm (<bold>70–73, 75</bold>); 0.25 mm (<bold>74, 76–78</bold>).</p></caption><graphic xmlns:xlink="http://www.w3.org/1999/xlink" xlink:href="zookeys-999-001-g009.jpg" position="float" orientation="portrait" xlink:type="simple" id="oo_481357.jpg"><uri content-type="original_file" xlink:type="simple">https://binary.pensoft.net/fig/481357</uri></graphic></fig><p><bold><italic>Paratypes.</italic></bold> 23 females, 14 males. South Korea – <bold>Gangwon-do</bold> • 2 females; Goseong-gun, [1] Hyeonnae-myeon, Baebong-ri; 26 May 1993; D.-S. Ku leg.; 632, 634; <abbrev xmlns:xlink="http://www.w3.org/1999/xlink" content-type="institution" xlink:title="Science Museum of Natural Enemies (Geochang, South Korea)" id="ABBRID0EDLBG" xlink:type="simple">SMNE</abbrev> • 1 male; same data as for preceding; 633; <abbrev xmlns:xlink="http://www.w3.org/1999/xlink" content-type="institution" xlink:title="Science Museum of Natural Enemies (Geochang, South Korea)" id="ABBRID0EILBG" xlink:type="simple">SMNE</abbrev> • 1 male; Goseong-gun, [2] Hyeonnae-myeon, Machajin-ri; 25 May 1993; D.-S. Ku leg.; 661; <abbrev xmlns:xlink="http://www.w3.org/1999/xlink" content-type="institution" xlink:title="Science Museum of Natural Enemies (Geochang, South Korea)" id="ABBRID0ENLBG" xlink:type="simple">SMNE</abbrev> • 1 male; Goseong-gun, [3] Ganseong-eup; 25 May 1993; D.-S. Ku leg.; 635; <abbrev xmlns:xlink="http://www.w3.org/1999/xlink" content-type="institution" xlink:title="Science Museum of Natural Enemies (Geochang, South Korea)" id="ABBRID0ESLBG" xlink:type="simple">SMNE</abbrev> • 2 females; Goseong-gun, [4] Geojin-eup, Naengcheon-ri, Geonbongsa Temple; 25 May 1993; D.-S. Ku leg.; 637, 638; <abbrev xmlns:xlink="http://www.w3.org/1999/xlink" content-type="institution" xlink:title="Science Museum of Natural Enemies (Geochang, South Korea)" id="ABBRID0EXLBG" xlink:type="simple">SMNE</abbrev> • 1 female; same data as for preceding; 639; <named-content xmlns:xlink="http://www.w3.org/1999/xlink" content-type="dwc:institutional_code" xlink:type="simple">ZISP</named-content> • 1 male; same data as for preceding; 636; <abbrev xmlns:xlink="http://www.w3.org/1999/xlink" content-type="institution" xlink:title="Science Museum of Natural Enemies (Geochang, South Korea)" id="ABBRID0EBMBG" xlink:type="simple">SMNE</abbrev>• 1 male; Cheorwon-gun, [7] Geunnam-myeon, Yukdan-ri; 13 Jun. 1992; D.-S. Ku leg.; 666; <abbrev xmlns:xlink="http://www.w3.org/1999/xlink" content-type="institution" xlink:title="Science Museum of Natural Enemies (Geochang, South Korea)" id="ABBRID0EGMBG" xlink:type="simple">SMNE</abbrev> • 1 female; Inje-gun, [8] Buk-myeon, Yongdae-ri, Seoraksan Mountain, Baekdamsa Temple; 25 May 1993; D.-S. Ku leg.; 641; <abbrev xmlns:xlink="http://www.w3.org/1999/xlink" content-type="institution" xlink:title="Science Museum of Natural Enemies (Geochang, South Korea)" id="ABBRID0ELMBG" xlink:type="simple">SMNE</abbrev> • 1 female; Hongcheon-gun, [9] Duchon-myeon, Jangnam-ri (Corn Experimantal Station); 3 Jun. 1996; June-Yeol Choi leg.; 653; <abbrev xmlns:xlink="http://www.w3.org/1999/xlink" content-type="institution" xlink:title="Science Museum of Natural Enemies (Geochang, South Korea)" id="ABBRID0EQMBG" xlink:type="simple">SMNE</abbrev> • 1 male; Chuncheon-si, [10] Sinbuk-eup, Cheonjeon-ri, Cheonjeon 5-ri; 25 May 1993; D.-S. Ku leg.; 654; <abbrev xmlns:xlink="http://www.w3.org/1999/xlink" content-type="institution" xlink:title="Science Museum of Natural Enemies (Geochang, South Korea)" id="ABBRID0EVMBG" xlink:type="simple">SMNE</abbrev> • 1 male; Taebaek-si, [12] Cheoram-dong; 22 Jun. 1991; D.-S. Ku leg.; 645; <abbrev xmlns:xlink="http://www.w3.org/1999/xlink" content-type="institution" xlink:title="Science Museum of Natural Enemies (Geochang, South Korea)" id="ABBRID0E1MBG" xlink:type="simple">SMNE</abbrev> • 1 female; Taebaek-si, [13] Cheoram-dong, Taebaeksan Mountain; 13 May 1993; D.-S. Ku leg.; 658; <abbrev xmlns:xlink="http://www.w3.org/1999/xlink" content-type="institution" xlink:title="Science Museum of Natural Enemies (Geochang, South Korea)" id="ABBRID0E6MBG" xlink:type="simple">SMNE</abbrev>. – <bold>Gyeonggi-do</bold> • 1 female; Gapyeong-gun, [14] Cheongpyeong-myeon, Cheongpyeong-ri, Cheongpyeong Amusement Park; 14 Jun. 1992; D.-S. Ku leg.; 652; <abbrev xmlns:xlink="http://www.w3.org/1999/xlink" content-type="institution" xlink:title="Science Museum of Natural Enemies (Geochang, South Korea)" id="ABBRID0EGNBG" xlink:type="simple">SMNE</abbrev> • 2 females; Bonghwa-gun, [18] Myeongho-myeon, Gwanchang-ri; 28 May 1993; D.-S. Ku leg.; 648, 650; <abbrev xmlns:xlink="http://www.w3.org/1999/xlink" content-type="institution" xlink:title="Science Museum of Natural Enemies (Geochang, South Korea)" id="ABBRID0ELNBG" xlink:type="simple">SMNE</abbrev> • 2 males; same data as for preceding; 649, 651; <abbrev xmlns:xlink="http://www.w3.org/1999/xlink" content-type="institution" xlink:title="Science Museum of Natural Enemies (Geochang, South Korea)" id="ABBRID0EQNBG" xlink:type="simple">SMNE</abbrev> • 1 female; Mungyeong-si, [19] Buljeong-dong; 9 Jun. 1992; D.-S. Ku leg.; 631; <abbrev xmlns:xlink="http://www.w3.org/1999/xlink" content-type="institution" xlink:title="Science Museum of Natural Enemies (Geochang, South Korea)" id="ABBRID0EVNBG" xlink:type="simple">SMNE</abbrev>. – <bold>Chung- cheongbuk-do</bold> • 1 female; Danyang-gun, [20] Danyang-eup, Dodam-ri; 13 May 1991; D.-S. Ku leg.; 657; <abbrev xmlns:xlink="http://www.w3.org/1999/xlink" content-type="institution" xlink:title="Science Museum of Natural Enemies (Geochang, South Korea)" id="ABBRID0E3NBG" xlink:type="simple">SMNE</abbrev>. – <bold>Chungcheongnam-do</bold> • 1 female; Geumsan-gun, [21] Chubu-myeon, Seongdang-ri, Gaedeoksa Temple; 22 May 1993; D.-S. Ku leg.; 640; <abbrev xmlns:xlink="http://www.w3.org/1999/xlink" content-type="institution" xlink:title="Science Museum of Natural Enemies (Geochang, South Korea)" id="ABBRID0EDOBG" xlink:type="simple">SMNE</abbrev> • 2 males; same data as for preceding; 642, 643; <abbrev xmlns:xlink="http://www.w3.org/1999/xlink" content-type="institution" xlink:title="Science Museum of Natural Enemies (Geochang, South Korea)" id="ABBRID0EIOBG" xlink:type="simple">SMNE</abbrev> • 1 male; same data as for preceding; 644; <named-content xmlns:xlink="http://www.w3.org/1999/xlink" content-type="dwc:institutional_code" xlink:type="simple">ZISP</named-content> • 1 female; Yesan-gun, [22] Deoksan-myeon, Sudeoksa Temple; 11 Aug. 1991; D.-S. Ku leg.; 630; <abbrev xmlns:xlink="http://www.w3.org/1999/xlink" content-type="institution" xlink:title="Science Museum of Natural Enemies (Geochang, South Korea)" id="ABBRID0ESOBG" xlink:type="simple">SMNE</abbrev> • 1 male; Cheongyang-gun, [23] Jeongsan-myeon, Machi-ri; 15 Jun. 1992; D.-S. Ku leg.; 665; <abbrev xmlns:xlink="http://www.w3.org/1999/xlink" content-type="institution" xlink:title="Science Museum of Natural Enemies (Geochang, South Korea)" id="ABBRID0EXOBG" xlink:type="simple">SMNE</abbrev>. – <bold>Gyeongsangbuk-do</bold> • 1 female; Gyeongsan-si, [25] Yeongnam University; 19 Apr. 1991; J.-W. Lee leg.; 663; <abbrev xmlns:xlink="http://www.w3.org/1999/xlink" content-type="institution" xlink:title="Science Museum of Natural Enemies (Geochang, South Korea)" id="ABBRID0E5OBG" xlink:type="simple">SMNE</abbrev>. – <bold>Gyeongsangnam-do</bold> • 1 female; Changwon-si, [27] Uichang-gu, Sogye-dong, Cheonjusan Mountain; 18 Jun. 1992; D.-S. Ku leg.; 659; <abbrev xmlns:xlink="http://www.w3.org/1999/xlink" content-type="institution" xlink:title="Science Museum of Natural Enemies (Geochang, South Korea)" id="ABBRID0EFPBG" xlink:type="simple">SMNE</abbrev> • 1 male; Jinju-si, [28] Gajwa-dong; 18 May 1993; D.-S. Ku leg.; 660; <abbrev xmlns:xlink="http://www.w3.org/1999/xlink" content-type="institution" xlink:title="Science Museum of Natural Enemies (Geochang, South Korea)" id="ABBRID0EKPBG" xlink:type="simple">SMNE</abbrev> • 1 female; Goseong-gun, [29] Sangni-myeon, Bupo-ri; 3 May 1993; D.-S. Ku leg.; 664; <abbrev xmlns:xlink="http://www.w3.org/1999/xlink" content-type="institution" xlink:title="Science Museum of Natural Enemies (Geochang, South Korea)" id="ABBRID0EPPBG" xlink:type="simple">SMNE</abbrev>. – <bold>Jeollanam-do</bold> • 1 female; Gurye-gun, [31] Sandong-myeon, Jwasa-ri, Jirisan Mountain (Simwon); 5 May 1993; D.-S. Ku leg.; 662; <abbrev xmlns:xlink="http://www.w3.org/1999/xlink" content-type="institution" xlink:title="Science Museum of Natural Enemies (Geochang, South Korea)" id="ABBRID0EWPBG" xlink:type="simple">SMNE</abbrev> • 2 females; Yeosu-si, [32] Nam-myeon, Dumo-ri, Town Moha; 20 Jul. 1993; D.-S. Ku leg.; 646, 647; <abbrev xmlns:xlink="http://www.w3.org/1999/xlink" content-type="institution" xlink:title="Science Museum of Natural Enemies (Geochang, South Korea)" id="ABBRID0E2PBG" xlink:type="simple">SMNE</abbrev> • 1 female; Yeosu-si, [34] Nam-myeon, Yeondo Island, Yeondo-ri; 21 Jul. 1993; D.-S. Ku leg.; 656; <abbrev xmlns:xlink="http://www.w3.org/1999/xlink" content-type="institution" xlink:title="Science Museum of Natural Enemies (Geochang, South Korea)" id="ABBRID0EAQBG" xlink:type="simple">SMNE</abbrev> • 1 female; same data as for preceding; 655; <named-content xmlns:xlink="http://www.w3.org/1999/xlink" content-type="dwc:institutional_code" xlink:type="simple">ZISP</named-content>.</p><fig id="F10" position="float" orientation="portrait"><object-id xmlns:xlink="http://www.w3.org/1999/xlink" content-type="doi" xlink:type="simple">10.3897/zookeys.999.58747.figures79-85</object-id><object-id xmlns:xlink="http://www.w3.org/1999/xlink" content-type="arpha" xlink:type="simple">A19DA7EA-13AE-5CDD-B38E-7DC908D515BF</object-id><label>Figures 79–85.</label><caption><p><tp:taxon-name><tp:taxon-name-part taxon-name-part-type="genus" reg="Bracon">Bracon</tp:taxon-name-part> (<tp:taxon-name-part taxon-name-part-type="subgenus" reg="Habrobracon">Habrobracon</tp:taxon-name-part>) <tp:taxon-name-part taxon-name-part-type="species" reg="allevatus">allevatus</tp:taxon-name-part></tp:taxon-name> sp. nov. (<bold>79–84</bold> holotype, <named-content xmlns:xlink="http://www.w3.org/1999/xlink" content-type="dwc:institutional_code" xlink:type="simple">NIBR</named-content><bold>85</bold> male paratype, <abbrev xmlns:xlink="http://www.w3.org/1999/xlink" content-type="institution" xlink:title="Science Museum of Natural Enemies (Geochang, South Korea)" id="ABBRID0EJRBG" xlink:type="simple">SMNE</abbrev>) <bold>79</bold> wings <bold>80</bold> first metasomal tergite, dorsal view <bold>81</bold> mesosoma, dorsal view <bold>82</bold> propodeum and base of metasoma, dorsal view <bold>83</bold> metasoma, dorsolateral view <bold>84</bold> fore tibia and tarsus <bold>85</bold> habitus, lateral view <bold>86</bold> hind tarsus. Scale bars: 1 mm (<bold>79, 85</bold>); 0.5 mm (<bold>81–84, 86</bold>); 0.25 mm (<bold>80</bold>).</p></caption><graphic xmlns:xlink="http://www.w3.org/1999/xlink" xlink:href="zookeys-999-001-g010.jpg" position="float" orientation="portrait" xlink:type="simple" id="oo_481358.jpg"><uri content-type="original_file" xlink:type="simple">https://binary.pensoft.net/fig/481358</uri></graphic></fig></tp:treatment-sec><tp:treatment-sec sec-type="etymology" id="SECID0EJSBG"><title>Etymology.</title><p>The Latin adjective <italic><tp:taxon-name><tp:taxon-name-part taxon-name-part-type="genus" reg="Bracon"/><tp:taxon-name-part taxon-name-part-type="species" reg="allevatus">allevatus</tp:taxon-name-part></tp:taxon-name></italic> (smoothed off) refers to the strongly reduced sculpture of the body discriminating the new species from <italic><tp:taxon-name><tp:taxon-name-part taxon-name-part-type="genus" reg="Bracon">B.</tp:taxon-name-part> <tp:taxon-name-part taxon-name-part-type="species" reg="variegator">variegator</tp:taxon-name-part></tp:taxon-name></italic> Spinola.</p></tp:treatment-sec><tp:treatment-sec sec-type="description" id="SECID0EETBG"><title>Description.</title><p><bold>Female.</bold> Body length 2.4–3.1 mm; fore wing length 2.4–3.1 mm.</p><p><bold><italic>Head</italic>.</bold> Width of head (dorsal view) 1.9–2.0× its median length. Transverse diameter of eye (dorsal view) 1.6–2.0× longer than temple. Eyes with dense, short setae. <abbrev xmlns:xlink="http://www.w3.org/1999/xlink" xlink:title="ocular-ocellar distance" id="ABBRID0ETTBG" xlink:type="simple">OOL</abbrev> 2.3–2.8× <abbrev xmlns:xlink="http://www.w3.org/1999/xlink" xlink:title="maximum diameter of lateral ocellus" id="ABBRID0EXTBG" xlink:type="simple">Od</abbrev>; <abbrev xmlns:xlink="http://www.w3.org/1999/xlink" xlink:title="postocellar distance" id="ABBRID0E2TBG" xlink:type="simple">POL</abbrev> 1.4–1.9× <abbrev xmlns:xlink="http://www.w3.org/1999/xlink" xlink:title="maximum diameter of lateral ocellus" id="ABBRID0E6TBG" xlink:type="simple">Od</abbrev>; <abbrev xmlns:xlink="http://www.w3.org/1999/xlink" xlink:title="ocular-ocellar distance" id="ABBRID0EDUBG" xlink:type="simple">OOL</abbrev> 1.4–1.8× <abbrev xmlns:xlink="http://www.w3.org/1999/xlink" xlink:title="postocellar distance" id="ABBRID0EHUBG" xlink:type="simple">POL</abbrev>. Frons with deep mid-longitudinal groove. Longitudinal diameter of eye in lateral view 1.5–1.6× larger than its transverse diameter. Transverse diameter of eye (lateral view) 1.7–2.0× longer than minimum width of temple, hind margins of eye and temple broadened downwards or more or less parallel. Face width 1.6–1.8× combined height of face and clypeus; 2.4–2.9× larger than width of hypoclypeal depression. Longitudinal diameter of eye 2.2–2.5 (but 3.4× in the smallest measured female) × longer than malar space (front view); malar space 0.8–0.9× base of mandible; malar suture absent. Width of hypoclypeal depression 0.95–1.25× as large as distance from depression to eye. Clypeus not separated from face by dorsal carina, clypeal sulcus absent, dorsal clypeal margin sharp. Clypeus prominent, with protruding ventral rim, height of clypeus 0.30–0.45× width of hypoclypeal depression. Maxillary palp as long as eye height.</p><p><bold><italic>Antenna</italic></bold> 0.86–0.91× as long as fore wing, with 24–29 antennomeres. First flagellomere 1.6–2.0× longer than its apical width, 0.95–1.15× as long as second flagellomere. Middle and penultimate flagellomeres 1.3–1.9× and 1.6–2.0× longer than wide, respectively. Apical flagellomere spiculate.</p><p><bold><italic>Mesosoma</italic></bold> 1.4–1.6× longer than its maximum height. Transverse pronotal sulcus smooth, deep anteriorly and posteriorly, shallow medially. Notauli impressed, not united posteriorly, smooth. Mesoscutum widely setose on notauli and anterolaterally, widely smooth medially and latero-posteriorly. Scutellar sulcus crenulate. Mesepimeral sulcus smooth. Mesopleural pit deep, separated from mesepimeral sulcus. Median area of metanotum with incomplete median carina. Metapleural sulcus smooth or weakly crenulate. Propodeum with simple mid-longitudinal keel in apical third.</p><p><bold><italic>Wings.</italic></bold> Fore wing 0.95–1.10× as long as body. Pterostigma 2.4–3.6× longer than wide. Vein r arising from basal 0.4–0.5 of pterostigma length. Vein 1-R1 1.3–1.4× longer than pterostigma. Marginal cell 3.5–7.0× longer than distance from its apex to apex of wing. Vein 3-SR 1.6–2.1× longer than vein r, 0.50–0.65× as long as vein SR1, 1.1–1.4× longer than vein 2-SR. Vein 1-M 0.75–0.90× vein 1-SR+M, 1.7–2.3× vein m-cu. 2.5–3.0× longer than vein cu-a. Vein 2-SR+M 0.35–0.55× as long as vein 2-SR, 0.65–0.85× as long as vein m-cu. Vein 1-CU1 (posterior margin of discal cell) 2.6–3.2× longer than vein cu-a. Vein cu-a interstitial. Vein 2-1A of hind wing absent; vein r-m antefurcal.</p><p><bold><italic>Legs.</italic></bold> Fore tibia with thick setae subapically. Hind femur 3.4–4.0× longer than wide. Hind tibia ca. 1.5× longer than hind femur, without subapical row of thick setae, its inner spur 0.40–0.45× as long as hind basitarsus. Hind tarsus 0.87–0.99× as long as hind tibia. Fifth segment (without pretarsus) of hind tarsus 0.40–0.45× as long as hind basitarsus and 0.75–0.85× as long as second segment. Claws with small rectangular basal lobe.</p><p><bold><italic>Metasoma</italic></bold> 1.2–1.3× longer than mesosoma. Median length of first tergite (measured from petiolar tubercle) 0.90–1.15× as large as its apical width. Dorsal and dorsolateral carinae of first metasomal tergite absent. Median area of first tergite separated by smooth or weakly crenulate furrow, 0.6–0.7× apical width of tergite. Second tergite medially 1.0–1.2× as long as third tergite and 0.9–1.0× as large as apical width of first tergite, without dorsolateral impressions. Basal width of second metasomal tergite 1.3–1.8× larger than its median length. Suture between second and third tergites deep, curved and smooth or weakly crenulate. Apical margins of third to sixth tergites thick, without transverse subapical grooves. Ovipositor sheath 0.55–0.65× as long as hind tibia and 0.17–0.20× as long as fore wing. Apex of ovipositor with (sometimes weak) nodus and weak or indistinct ventral serration.</p><p><bold><italic>Sculpture.</italic></bold> Face granulate, frons weakly granulate, gena hardly coriaceous to smooth. Vertex, most of mesosoma and coxae smooth. Propodeum smooth, sometimes with short rugae apically. Metasoma entirely smooth or with weak granulate sculpture at most on second tergite.</p><p><bold><italic>Colour.</italic></bold> Body mainly brownish black, metasomal tergites sometimes brown, ventral side of metasoma pale yellow. Head with yellowish brown patches along eyes on vertex and in lower part of gena, mandible and maxillary palps yellowish brown. Apices of femora and bases of tibiae of all legs (half of hind tibia) brownish yellow. Apical margins of metasomal tergites 3–7 light-coloured. Tegulae dark brown. Wing membrane brownish darkened, lighter apically; pterostigma brown or yellowish brown, with small pale yellow patch basally, wing veins yellowish brown.</p><p><bold>Male.</bold> Body length 2.0–2.4 mm; fore wing length 2.1–2.5 mm. <abbrev xmlns:xlink="http://www.w3.org/1999/xlink" xlink:title="ocular-ocellar distance" id="ABBRID0EAWBG" xlink:type="simple">OOL</abbrev> 1.1–1.3× <abbrev xmlns:xlink="http://www.w3.org/1999/xlink" xlink:title="postocellar distance" id="ABBRID0EEWBG" xlink:type="simple">POL</abbrev>. Mid-longitudinal keel developed on apical half of propodeum. Median length of first tergite (measured from petiolar tubercle) 1.2–1.3× larger than its apical width. Face sometimes smooth medially on narrow area. Maxillary palps brown or brownish yellow. Otherwise similar to female.</p></tp:treatment-sec><tp:treatment-sec sec-type="diagnosis" id="SECID0EIWBG"><title>Diagnosis.</title><p><italic><tp:taxon-name><tp:taxon-name-part taxon-name-part-type="genus" reg="Bracon">Bracon</tp:taxon-name-part> <tp:taxon-name-part taxon-name-part-type="species" reg="allevatus">allevatus</tp:taxon-name-part></tp:taxon-name></italic> sp. nov. is most similar to <italic><tp:taxon-name><tp:taxon-name-part taxon-name-part-type="genus" reg="Bracon">B.</tp:taxon-name-part> <tp:taxon-name-part taxon-name-part-type="species" reg="variegator">variegator</tp:taxon-name-part></tp:taxon-name></italic> Spinola. The latter species was classified within the nominative subgenus of <italic><tp:taxon-name><tp:taxon-name-part taxon-name-part-type="genus" reg="Bracon">Bracon</tp:taxon-name-part></tp:taxon-name></italic> (<xref ref-type="bibr" rid="B18">Papp 1968</xref>, <xref ref-type="bibr" rid="B22">2012</xref>) or its <tp:taxon-name><tp:taxon-name-part taxon-name-part-type="infraspecific-rank">subgenus</tp:taxon-name-part> <tp:taxon-name-part taxon-name-part-type="subgenus" reg="Habrobracon">Habrobracon</tp:taxon-name-part></tp:taxon-name> (<xref ref-type="bibr" rid="B27">Tobias 1986</xref>; <xref ref-type="bibr" rid="B28">Tobias and Belokobylskij 2000</xref>). It seems best to consider both species in <italic><tp:taxon-name><tp:taxon-name-part taxon-name-part-type="genus" reg="Habrobracon">Habrobracon</tp:taxon-name-part></tp:taxon-name></italic> because they share a number of characteristic character states (the malar suture is absent; basal lobes of tarsal claws not protruding or acutely protruding (not lamelliform); in the fore wing, the vein 1-SR+M is straight, the vein 3-SR usually is no longer than vein 2-SR (0.6–1.2×), the vein 2-SR+M is long, 0.6–1.2× as long as vein 3-SR; the dorsal carinae of the first metasomal tergite are absent, the lateral carinae are absent or very weakly defined; the ovipositor sheath is at most somewhat longer than the hind tibia, shorter than half of the fore wing length; the granulate sculpture tends to be more or less developed on body). In addition, <italic><tp:taxon-name><tp:taxon-name-part taxon-name-part-type="genus" reg="Habrobracon">Habrobracon</tp:taxon-name-part></tp:taxon-name></italic> was considered either a separate genus (<xref ref-type="bibr" rid="B25">Quicke 1987</xref>; <xref ref-type="bibr" rid="B22">Papp 2012</xref>; <xref ref-type="bibr" rid="B8">Kittel and Maeto 2019</xref>) or a subgenus of <italic><tp:taxon-name><tp:taxon-name-part taxon-name-part-type="genus" reg="Bracon">Bracon</tp:taxon-name-part></tp:taxon-name></italic> (<xref ref-type="bibr" rid="B27">Tobias 1986</xref>; <xref ref-type="bibr" rid="B31">van Achterberg and Polaszek 1996</xref>; <xref ref-type="bibr" rid="B28">Tobias and Belokobylskij 2000</xref>). Here the latter hypothesis is accepted because a number of very similar species are known in the subgenera <italic><tp:taxon-name><tp:taxon-name-part taxon-name-part-type="genus" reg="Sculptobracon">Sculptobracon</tp:taxon-name-part></tp:taxon-name></italic> (<italic><tp:taxon-name><tp:taxon-name-part taxon-name-part-type="genus" reg="Bracon">B.</tp:taxon-name-part> <tp:taxon-name-part taxon-name-part-type="species" reg="yakui">yakui</tp:taxon-name-part></tp:taxon-name></italic> Watanabe, 1937 and <italic><tp:taxon-name><tp:taxon-name-part taxon-name-part-type="genus" reg="Bracon">B.</tp:taxon-name-part> <tp:taxon-name-part taxon-name-part-type="species" reg="obsoletus">obsoletus</tp:taxon-name-part></tp:taxon-name></italic> Li, He &amp; Chen, 2016) and <italic><tp:taxon-name><tp:taxon-name-part taxon-name-part-type="genus" reg="Bracon">Bracon</tp:taxon-name-part></tp:taxon-name></italic> s. str. (<italic><tp:taxon-name><tp:taxon-name-part taxon-name-part-type="genus" reg="Bracon">B.</tp:taxon-name-part> <tp:taxon-name-part taxon-name-part-type="species" reg="concavus">concavus</tp:taxon-name-part></tp:taxon-name></italic> species group). Until the differences between the latter taxa and <italic><tp:taxon-name><tp:taxon-name-part taxon-name-part-type="genus" reg="Habrobracon">Habrobracon</tp:taxon-name-part></tp:taxon-name></italic> are sorted out, we prefer to keep <italic><tp:taxon-name><tp:taxon-name-part taxon-name-part-type="genus" reg="Habrobracon">Habrobracon</tp:taxon-name-part></tp:taxon-name></italic> as a subgenus of <italic><tp:taxon-name><tp:taxon-name-part taxon-name-part-type="genus" reg="Bracon">Bracon</tp:taxon-name-part></tp:taxon-name></italic>. <italic><tp:taxon-name><tp:taxon-name-part taxon-name-part-type="genus" reg="Bracon">B.</tp:taxon-name-part> <tp:taxon-name-part taxon-name-part-type="species" reg="allevatus">allevatus</tp:taxon-name-part></tp:taxon-name></italic> sp. nov. maybe also compared with <italic><tp:taxon-name><tp:taxon-name-part taxon-name-part-type="genus" reg="Bracon">B.</tp:taxon-name-part> <tp:taxon-name-part taxon-name-part-type="species" reg="kasparyani">kasparyani</tp:taxon-name-part></tp:taxon-name></italic> distributed in the same region. The differences between three species are listed in the key below.</p><table-wrap content-type="key" position="anchor" orientation="portrait"><table id="TID0EG6AE" rules="all"><tbody><tr><td rowspan="1" colspan="1">1</td><td rowspan="1" colspan="1">Malar suture weakly impressed (Fig. <xref ref-type="fig" rid="F11">87</xref>). Face (almost) smooth. Notauli deep or impressed anteriorly, smoothened posteriorly (Fig. <xref ref-type="fig" rid="F11">88</xref>). Claws with acute angularly protruding basal lobe. Vein 2-SR+M 0.2–0.3× as long as vein 2-SR (Fig. <xref ref-type="fig" rid="F11">97</xref>). Body almost entirely smooth. Dorsolateral carinae of first metasomal tergite distinctly separated (Fig. <xref ref-type="fig" rid="F11">92</xref>)</td><td rowspan="1" colspan="1">
                      <bold><tp:taxon-name><tp:taxon-name-part taxon-name-part-type="genus" reg="Bracon">Bracon</tp:taxon-name-part> (<tp:taxon-name-part taxon-name-part-type="subgenus" reg="Bracon">Bracon</tp:taxon-name-part>) <tp:taxon-name-part taxon-name-part-type="species" reg="kasparyani">kasparyani</tp:taxon-name-part></tp:taxon-name> Samartsev, 2018</bold>
                    </td></tr><tr><td rowspan="1" colspan="1">–</td><td rowspan="1" colspan="1">Malar suture absent (Figs <xref ref-type="fig" rid="F9">73</xref>, <xref ref-type="fig" rid="F11">89</xref>). Face distinctly granulate. Notauli absent or shallowly impressed (Figs <xref ref-type="fig" rid="F10">81</xref>, <xref ref-type="fig" rid="F11">90</xref>). Claws with rectangular, not protruding basal lobe (Fig. <xref ref-type="fig" rid="F10">84</xref>). Vein 2-SR+M 0.35–0.80× as long as vein 2-SR (Figs <xref ref-type="fig" rid="F10">79</xref>, <xref ref-type="fig" rid="F11">98</xref>)..</td><td rowspan="1" colspan="1">
                      <bold>2</bold>
                    </td></tr><tr><td rowspan="1" colspan="1">2</td><td rowspan="1" colspan="1">Metasoma entirely, vertex and frons distinctly granulate (Figs <xref ref-type="fig" rid="F11">90</xref>, <xref ref-type="fig" rid="F11">93</xref>). Propodeum granulate, without mid-longitudinal keel (Fig. <xref ref-type="fig" rid="F11">93</xref>). Marginal cell 2.0–3.5× longer than distance from its apex to apex of wing (Fig. <xref ref-type="fig" rid="F11">98</xref>). Propodeal spiracle located behind middle of propodeum (lateral view). Notauli not impressed (Fig. <xref ref-type="fig" rid="F11">90</xref>)</td><td rowspan="1" colspan="1">
                      <bold><tp:taxon-name><tp:taxon-name-part taxon-name-part-type="genus" reg="Bracon">B.</tp:taxon-name-part> (<tp:taxon-name-part taxon-name-part-type="subgenus" reg="Habrobracon">Habrobracon</tp:taxon-name-part>) <tp:taxon-name-part taxon-name-part-type="species" reg="variegator">variegator</tp:taxon-name-part></tp:taxon-name> Spinola, 1808</bold>
                    </td></tr><tr><td rowspan="1" colspan="1">–</td><td rowspan="1" colspan="1">Metasoma mainly smooth, with weak granulate sculpture only on second tergite (Fig. <xref ref-type="fig" rid="F10">80</xref>, <xref ref-type="fig" rid="F10">82</xref>, <xref ref-type="fig" rid="F10">83</xref>); vertex smooth, frons weakly granulate (Fig. <xref ref-type="fig" rid="F9">71</xref>). Propodeum smooth, usually with simple mid-longitudinal keel in its apical half (Figs <xref ref-type="fig" rid="F10">81</xref>, <xref ref-type="fig" rid="F10">82</xref>). Marginal cell 3.5–7.0× longer than distance from its apex to apex of wing (Fig. <xref ref-type="fig" rid="F10">79</xref>). Propodeal spiracle located in middle of propodeum (lateral view; Fig. <xref ref-type="fig" rid="F9">72</xref>). Notauli shallowly impressed (Fig. <xref ref-type="fig" rid="F10">81</xref>)</td><td rowspan="1" colspan="1">
                      <bold><tp:taxon-name><tp:taxon-name-part taxon-name-part-type="genus" reg="Bracon">B.</tp:taxon-name-part> (<tp:taxon-name-part taxon-name-part-type="subgenus" reg="Habrobracon">H.</tp:taxon-name-part>) <tp:taxon-name-part taxon-name-part-type="species" reg="allevatus">allevatus</tp:taxon-name-part></tp:taxon-name> sp. nov.</bold>
                    </td></tr></tbody></table></table-wrap><fig id="F11" position="float" orientation="portrait"><object-id xmlns:xlink="http://www.w3.org/1999/xlink" content-type="doi" xlink:type="simple">10.3897/zookeys.999.58747.figures87-98</object-id><object-id xmlns:xlink="http://www.w3.org/1999/xlink" content-type="arpha" xlink:type="simple">B8ECA474-4147-5A4C-8832-AA1B1B5950E7</object-id><label>Figures 87–98.</label><caption><p><italic><tp:taxon-name><tp:taxon-name-part taxon-name-part-type="genus" reg="Bracon">Bracon</tp:taxon-name-part> <tp:taxon-name-part taxon-name-part-type="species" reg="kasparyani">kasparyani</tp:taxon-name-part></tp:taxon-name></italic> Samartsev, 2018 (<bold>87, 91, 97</bold> holotype, <named-content xmlns:xlink="http://www.w3.org/1999/xlink" content-type="dwc:institutional_code" xlink:type="simple">ZISP</named-content><bold>88, 92, 95</bold> female paratype, <named-content xmlns:xlink="http://www.w3.org/1999/xlink" content-type="dwc:institutional_code" xlink:type="simple">ZISP</named-content>), <italic><tp:taxon-name><tp:taxon-name-part taxon-name-part-type="genus" reg="Bracon">Bracon</tp:taxon-name-part> <tp:taxon-name-part taxon-name-part-type="species" reg="variegator">variegator</tp:taxon-name-part></tp:taxon-name></italic> Spinola, 1808 (<bold>89, 90, 93, 94, 96, 98</bold> female, <named-content xmlns:xlink="http://www.w3.org/1999/xlink" content-type="dwc:institutional_code" xlink:type="simple">ZISP</named-content>) <bold>87, 89</bold> head, ventrolateral view <bold>88, 90</bold> head and mesoscutum, dorsal view <bold>91, 93</bold> metasoma, dorsal view <bold>92, 94</bold> first metasomal tergite, dorsal view <bold>95, 96</bold> hind tarsus <bold>97, 98</bold> fore wing. Scale bars: 1 mm (<bold>97, 98</bold>); 0.5 mm (<bold>87–93, 95, 96</bold>); 0.25 mm (<bold>87–93, 95, 96</bold>).</p></caption><graphic xmlns:xlink="http://www.w3.org/1999/xlink" xlink:href="zookeys-999-001-g011.jpg" position="float" orientation="portrait" xlink:type="simple" id="oo_481359.jpg"><uri content-type="original_file" xlink:type="simple">https://binary.pensoft.net/fig/481359</uri></graphic></fig></tp:treatment-sec><ref-list><ref id="B18"><mixed-citation xmlns:xlink="http://www.w3.org/1999/xlink" xlink:type="simple"><person-group><name name-style="western"><surname>Papp</surname><given-names>J</given-names></name></person-group> (<year>1968</year>) <article-title>A synopsis of the <italic><tp:taxon-name><tp:taxon-name-part taxon-name-part-type="genus">Bracon</tp:taxon-name-part></tp:taxon-name></italic> F. species of the Carpathian Basin Central Europa (<tp:taxon-name><tp:taxon-name-part taxon-name-part-type="order">Hymenoptera</tp:taxon-name-part></tp:taxon-name>: <tp:taxon-name><tp:taxon-name-part taxon-name-part-type="family">Braconidae</tp:taxon-name-part></tp:taxon-name>).</article-title><source>Annales Historico-Naturales Musei Nationalis Hungarici</source><volume>60</volume>: <fpage>191</fpage>–<lpage>211</lpage>.</mixed-citation></ref><ref id="B22"><mixed-citation xmlns:xlink="http://www.w3.org/1999/xlink" xlink:type="simple"><person-group><name name-style="western"><surname>Papp</surname><given-names>J</given-names></name></person-group> (<year>2012</year>) <article-title>A revision of the <italic><tp:taxon-name><tp:taxon-name-part taxon-name-part-type="genus">Bracon</tp:taxon-name-part></tp:taxon-name></italic> Fabricius species in Wesmael’s collection deposited in Brussels (<tp:taxon-name><tp:taxon-name-part taxon-name-part-type="order">Hymenoptera</tp:taxon-name-part></tp:taxon-name>, <tp:taxon-name><tp:taxon-name-part taxon-name-part-type="family">Braconidae</tp:taxon-name-part></tp:taxon-name>, <tp:taxon-name><tp:taxon-name-part taxon-name-part-type="subfamily">Braconinae</tp:taxon-name-part></tp:taxon-name>).</article-title><source>European Journal of Taxonomy</source><volume>21</volume>: <fpage>1</fpage>–<lpage>154</lpage>. <ext-link xlink:type="simple" ext-link-type="doi" xlink:href="10.5852/ejt.2012.21">https://doi.org/10.5852/ejt.2012.21</ext-link></mixed-citation></ref><ref id="B27"><mixed-citation xmlns:xlink="http://www.w3.org/1999/xlink" xlink:type="simple"><person-group><name name-style="western"><surname>Tobias</surname><given-names>VI</given-names></name></person-group> (<year>1986</year>) <article-title><tp:taxon-name><tp:taxon-name-part taxon-name-part-type="subfamily">Braconinae</tp:taxon-name-part></tp:taxon-name>.</article-title> In: <person-group><name name-style="western"><surname>Medvedev</surname><given-names>GS</given-names></name></person-group> (<role>Ed.</role>) <issue-title>Key to Insects of the European Part of the USSR.</issue-title><source><tp:taxon-name><tp:taxon-name-part taxon-name-part-type="order">Hymenoptera</tp:taxon-name-part></tp:taxon-name>. Vol. III, pt 4. Nauka, Leningrad</source>, <fpage>94</fpage>–<lpage>149</lpage>. [In Russian]</mixed-citation></ref><ref id="B28"><mixed-citation xmlns:xlink="http://www.w3.org/1999/xlink" xlink:type="simple"><person-group><name name-style="western"><surname>Tobias</surname><given-names>VI</given-names></name><name name-style="western"><surname>Belokobylskij</surname><given-names>SA</given-names></name></person-group> (<year>2000</year>) <article-title>6. Subfam. <tp:taxon-name><tp:taxon-name-part taxon-name-part-type="subfamily">Braconinae</tp:taxon-name-part></tp:taxon-name>.</article-title> In: <person-group><name name-style="western"><surname>Lehr</surname><given-names>PA</given-names></name></person-group> (<role>Ed.</role>) <issue-title>Key to the Insects of Russian Far East.</issue-title><source>Vol. IV. <tp:taxon-name><tp:taxon-name-part taxon-name-part-type="order">Neuropteroidea</tp:taxon-name-part></tp:taxon-name>, <tp:taxon-name><tp:taxon-name-part taxon-name-part-type="order">Mecoptera</tp:taxon-name-part></tp:taxon-name>, <tp:taxon-name><tp:taxon-name-part taxon-name-part-type="order">Hymenoptera</tp:taxon-name-part></tp:taxon-name>, part 4. Dal’nauka, Vladivostok</source>, <fpage>109</fpage>–<lpage>192</lpage>. [In Russian]</mixed-citation></ref><ref id="B25"><mixed-citation xmlns:xlink="http://www.w3.org/1999/xlink" xlink:type="simple"><person-group><name name-style="western"><surname>Quicke</surname><given-names>DLJ</given-names></name></person-group> (<year>1987</year>) <article-title>The Old World genera of braconine wasps (<tp:taxon-name><tp:taxon-name-part taxon-name-part-type="order">Hymenoptera</tp:taxon-name-part></tp:taxon-name>: <tp:taxon-name><tp:taxon-name-part taxon-name-part-type="family">Braconidae</tp:taxon-name-part></tp:taxon-name>).</article-title><source>Journal of Natural History</source><volume>21</volume>: <fpage>43</fpage>–<lpage>157</lpage>. <ext-link xlink:type="simple" ext-link-type="doi" xlink:href="10.1080/00222938700770031">https://doi.org/10.1080/00222938700770031</ext-link></mixed-citation></ref><ref id="B8"><mixed-citation xmlns:xlink="http://www.w3.org/1999/xlink" xlink:type="simple"><person-group><name name-style="western"><surname>Kittel</surname><given-names>RN</given-names></name><name name-style="western"><surname>Maeto</surname><given-names>K</given-names></name></person-group> (<year>2019</year>) <article-title>Revalidation of <italic><tp:taxon-name><tp:taxon-name-part taxon-name-part-type="genus">Habrobracon</tp:taxon-name-part> <tp:taxon-name-part taxon-name-part-type="species">brevicornis</tp:taxon-name-part></tp:taxon-name></italic> stat. rest. (<tp:taxon-name><tp:taxon-name-part taxon-name-part-type="order">Hymenoptera</tp:taxon-name-part></tp:taxon-name>: <tp:taxon-name><tp:taxon-name-part taxon-name-part-type="family">Braconidae</tp:taxon-name-part></tp:taxon-name>) based on the CO1, 16S, and 28S gene fragments.</article-title><source>Journal of Economic Entomology</source><volume>112</volume>(<issue>2</issue>): <fpage>906</fpage>–<lpage>911</lpage>. <ext-link xlink:type="simple" ext-link-type="doi" xlink:href="10.1093/jee/toy368">https://doi.org/10.1093/jee/toy368</ext-link></mixed-citation></ref><ref id="B31"><mixed-citation xmlns:xlink="http://www.w3.org/1999/xlink" xlink:type="simple"><person-group><name name-style="western"><surname>van Achterberg</surname><given-names>C</given-names></name><name name-style="western"><surname>Polaszek</surname><given-names>A</given-names></name></person-group> (<year>1996</year>) <article-title>The parasites of cereal stem borers (<tp:taxon-name><tp:taxon-name-part taxon-name-part-type="order">Lepidoptera</tp:taxon-name-part></tp:taxon-name>: <tp:taxon-name><tp:taxon-name-part taxon-name-part-type="family">Cossidae</tp:taxon-name-part></tp:taxon-name>, <tp:taxon-name><tp:taxon-name-part taxon-name-part-type="family">Crambidae</tp:taxon-name-part></tp:taxon-name>, <tp:taxon-name><tp:taxon-name-part taxon-name-part-type="family">Noctuidae</tp:taxon-name-part></tp:taxon-name>, <tp:taxon-name><tp:taxon-name-part taxon-name-part-type="family">Pyralidae</tp:taxon-name-part></tp:taxon-name>) in Africa, belonging to the family <tp:taxon-name><tp:taxon-name-part taxon-name-part-type="family">Braconidae</tp:taxon-name-part></tp:taxon-name> (<tp:taxon-name><tp:taxon-name-part taxon-name-part-type="order">Hymenoptera</tp:taxon-name-part></tp:taxon-name>: <tp:taxon-name><tp:taxon-name-part taxon-name-part-type="superfamily">Ichneumonoidea</tp:taxon-name-part></tp:taxon-name>).</article-title><source>Zoologische Verhandelingen</source><volume>304</volume>: <fpage>1</fpage>–<lpage>123</lpage>.</mixed-citation></ref></ref-list></tp:taxon-treatment>
