# Supplementary material for: New species of the genera Bracon Fabricius and Syntomernus Enderlein (Hymenoptera, Braconidae, Braconinae) from South Korea
Source: Zookeys. 2020 Nov 30;999:1–47. doi: 10.3897/zookeys.999.58747 (PMC7723887; doi:10.3897/zookeys.999.58747)
Supplement: XML Treatment for Bracon (Osculobracon) perspicillatus [file zookeys.999.58747-treatment4.xml]

<!DOCTYPE tp:taxon-treatment
  PUBLIC "-//TaxonX//DTD Taxonomic Treatment Publishing DTD v0 20100105//EN" "tax-treatment-NSO.dtd">
<tp:taxon-treatment xmlns:tp="http://www.plazi.org/taxpub"><tp:treatment-meta><kwd-group><label>Taxon classification</label><kwd><named-content xmlns:xlink="http://www.w3.org/1999/xlink" content-type="kingdom">Animalia</named-content></kwd><kwd><named-content xmlns:xlink="http://www.w3.org/1999/xlink" content-type="order">Hymenoptera</named-content></kwd><kwd><named-content xmlns:xlink="http://www.w3.org/1999/xlink" content-type="family">Braconidae</named-content></kwd></kwd-group><mixed-citation publication-type="journal"><person-group><name><surname>Samartsev</surname><given-names>Konstantin</given-names></name><name><surname>Ku</surname><given-names>Deok-Seo</given-names></name></person-group><article-title>New species of the genera <italic><tp:taxon-name><tp:taxon-name-part taxon-name-part-type="genus" reg="Bracon">Bracon</tp:taxon-name-part></tp:taxon-name></italic> Fabricius and <italic><tp:taxon-name><tp:taxon-name-part taxon-name-part-type="genus" reg="Syntomernus">Syntomernus</tp:taxon-name-part></tp:taxon-name></italic> Enderlein (<tp:taxon-name><tp:taxon-name-part taxon-name-part-type="order">Hymenoptera</tp:taxon-name-part></tp:taxon-name>, <tp:taxon-name><tp:taxon-name-part taxon-name-part-type="family">Braconidae</tp:taxon-name-part></tp:taxon-name>, <tp:taxon-name><tp:taxon-name-part taxon-name-part-type="subfamily">Braconinae</tp:taxon-name-part></tp:taxon-name>) from South Korea</article-title><source>Zookeys</source><day>30</day><month>11</month><year>2020</year><volume>999</volume><fpage>1</fpage><lpage>47</lpage><pub-id pub-id-type="doi">10.3897/zookeys.999.58747</pub-id></mixed-citation></tp:treatment-meta><tp:nomenclature><tp:taxon-name><object-id xmlns:xlink="http://www.w3.org/1999/xlink" content-type="arpha" xlink:type="simple">8E4E4EE8-626B-5563-98D3-649BB2E2AA9A</object-id>
              <tp:taxon-name-part taxon-name-part-type="genus" reg="Bracon">Bracon</tp:taxon-name-part> (<tp:taxon-name-part taxon-name-part-type="subgenus" reg="Osculobracon">Osculobracon</tp:taxon-name-part>) <tp:taxon-name-part taxon-name-part-type="species" reg="perspicillatus">perspicillatus</tp:taxon-name-part><object-id xmlns:xlink="http://www.w3.org/1999/xlink" content-type="zoobank" xlink:type="simple">http://zoobank.org/5AFDBB69-7E49-460D-9A33-A7841DB329D5</object-id></tp:taxon-name><tp:taxon-status xmlns:xlink="http://www.w3.org/1999/xlink" xlink:type="simple"> sp. nov.</tp:taxon-status><xref ref-type="fig" rid="F12">Figs 99–106</xref><xref ref-type="fig" rid="F13">, 107–114</xref></tp:nomenclature><tp:treatment-sec sec-type="type material" id="SECID0EZGAI"><title>Type material.</title><p><bold><italic>Holotype.</italic></bold> South Korea – <bold>Gangwon-do</bold> • female; Goseong-gun, [5] Ganseong-eup, Jinbu-ri; 12 Jun. 1992; D.-S. Ku leg.; 306; <named-content xmlns:xlink="http://www.w3.org/1999/xlink" content-type="dwc:institutional_code" xlink:type="simple">NIBR</named-content>.</p><p><bold><italic>Paratypes.</italic></bold> 2 females, 4 males. South Korea – <bold>Gangwon-do</bold> • 1 male; same data as for holotype; 307; <named-content xmlns:xlink="http://www.w3.org/1999/xlink" content-type="dwc:institutional_code" xlink:type="simple">ZISP</named-content> • 1 male; same data as for holotype; 308; <abbrev xmlns:xlink="http://www.w3.org/1999/xlink" content-type="institution" xlink:title="Science Museum of Natural Enemies (Geochang, South Korea)" id="ABBRID0EZHAI" xlink:type="simple">SMNE</abbrev> • 1 female; Goseong-gun, [4] Geojin-eup, Naengcheon-ri, Geonbongsa Temple; 25 May 1993; D.-S. Ku leg.; 278; <abbrev xmlns:xlink="http://www.w3.org/1999/xlink" content-type="institution" xlink:title="Science Museum of Natural Enemies (Geochang, South Korea)" id="ABBRID0E5HAI" xlink:type="simple">SMNE</abbrev> • 2 males; same data as for preceding; 313, 314; <abbrev xmlns:xlink="http://www.w3.org/1999/xlink" content-type="institution" xlink:title="Science Museum of Natural Enemies (Geochang, South Korea)" id="ABBRID0EDIAI" xlink:type="simple">SMNE</abbrev> • 1 female; same data as for preceding; 304; <named-content xmlns:xlink="http://www.w3.org/1999/xlink" content-type="dwc:institutional_code" xlink:type="simple">ZISP</named-content>.</p><fig id="F12" position="float" orientation="portrait"><object-id xmlns:xlink="http://www.w3.org/1999/xlink" content-type="doi" xlink:type="simple">10.3897/zookeys.999.58747.figures99-106</object-id><object-id xmlns:xlink="http://www.w3.org/1999/xlink" content-type="arpha" xlink:type="simple">B81E3006-DA54-5C61-88B1-1C3026131308</object-id><label>Figures 99–106.</label><caption><p><tp:taxon-name><tp:taxon-name-part taxon-name-part-type="genus" reg="Bracon">Bracon</tp:taxon-name-part> (<tp:taxon-name-part taxon-name-part-type="subgenus" reg="Osculobracon">Osculobracon</tp:taxon-name-part>) <tp:taxon-name-part taxon-name-part-type="species" reg="perspicillatus">perspicillatus</tp:taxon-name-part></tp:taxon-name> sp. nov. (holotype, <named-content xmlns:xlink="http://www.w3.org/1999/xlink" content-type="dwc:institutional_code" xlink:type="simple">NIBR</named-content>) <bold>99</bold> habitus, lateral view <bold>100</bold> head, front view <bold>101</bold> head, dorsal view <bold>102</bold> head and mesosoma, lateral view <bold>103</bold> hind leg <bold>104</bold> head, ventrolateral view <bold>105</bold> apex of hind tarsus <bold>106</bold> fore tibia. Scale bars: 1 mm (<bold>99, 102</bold>); 0.5 mm (<bold>100, 101, 103, 104</bold>); 0.25 mm (<bold>105, 106</bold>).</p></caption><graphic xmlns:xlink="http://www.w3.org/1999/xlink" xlink:href="zookeys-999-001-g012.jpg" position="float" orientation="portrait" xlink:type="simple" id="oo_481360.jpg"><uri content-type="original_file" xlink:type="simple">https://binary.pensoft.net/fig/481360</uri></graphic></fig></tp:treatment-sec><tp:treatment-sec sec-type="etymology" id="SECID0EDKAI"><title>Etymology.</title><p>The name <italic><tp:taxon-name><tp:taxon-name-part taxon-name-part-type="genus" reg="Bracon"/><tp:taxon-name-part taxon-name-part-type="species" reg="perspicillatus">perspicillatus</tp:taxon-name-part></tp:taxon-name></italic> (from Latin <italic>perspicillum</italic> for spectacles) refers to a pair of light patches on the face below toruli which characterise the species.</p><fig id="F13" position="float" orientation="portrait"><object-id xmlns:xlink="http://www.w3.org/1999/xlink" content-type="doi" xlink:type="simple">10.3897/zookeys.999.58747.figures107-114</object-id><object-id xmlns:xlink="http://www.w3.org/1999/xlink" content-type="arpha" xlink:type="simple">A6974616-119D-5F34-96DE-FDE974ECB923</object-id><label>Figures 107–114.</label><caption><p><tp:taxon-name><tp:taxon-name-part taxon-name-part-type="genus" reg="Bracon">Bracon</tp:taxon-name-part> (<tp:taxon-name-part taxon-name-part-type="subgenus" reg="Osculobracon">Osculobracon</tp:taxon-name-part>) <tp:taxon-name-part taxon-name-part-type="species" reg="perspicillatus">perspicillatus</tp:taxon-name-part></tp:taxon-name> sp. nov. (<bold>107–111</bold> holotype, <named-content xmlns:xlink="http://www.w3.org/1999/xlink" content-type="dwc:institutional_code" xlink:type="simple">NIBR</named-content>, <bold>112–114</bold> male paratype, <abbrev xmlns:xlink="http://www.w3.org/1999/xlink" content-type="institution" xlink:title="Science Museum of Natural Enemies (Geochang, South Korea)" id="ABBRID0EULAI" xlink:type="simple">SMNE</abbrev>) <bold>107</bold> wings <bold>108</bold> mesosoma, dorsal view <bold>109</bold> propodeum and first metasomal tergite, dorsal view <bold>110</bold> metasoma, dorsal view <bold>111</bold> apex of ovipositor <bold>112</bold> habitus, lateral view <bold>113</bold> first metasomal tergite, dorsal view <bold>114</bold> second and third metasomal tergites, dorsal view. Scale bars: 1 mm (<bold>107, 112</bold>); 0.5 mm (<bold>108–110</bold>); 0.25 mm (<bold>111, 113, 114</bold>).</p></caption><graphic xmlns:xlink="http://www.w3.org/1999/xlink" xlink:href="zookeys-999-001-g013.jpg" position="float" orientation="portrait" xlink:type="simple" id="oo_481361.jpg"><uri content-type="original_file" xlink:type="simple">https://binary.pensoft.net/fig/481361</uri></graphic></fig></tp:treatment-sec><tp:treatment-sec sec-type="description" id="SECID0EUMAI"><title>Description.</title><p><bold>Female.</bold> Body length 2.3–3.4 mm; fore wing length 2.6–3.7 mm.</p><p><bold><italic>Head</italic>.</bold> Width of head (dorsal view) 1.8–1.9× its median length. Transverse diameter of eye (dorsal view) 1.7–1.8× longer than temple. Eyes with sparse, short setae. <abbrev xmlns:xlink="http://www.w3.org/1999/xlink" xlink:title="ocular-ocellar distance" id="ABBRID0EDNAI" xlink:type="simple">OOL</abbrev> 2.4–3.0× <abbrev xmlns:xlink="http://www.w3.org/1999/xlink" xlink:title="maximum diameter of lateral ocellus" id="ABBRID0EHNAI" xlink:type="simple">Od</abbrev>; <abbrev xmlns:xlink="http://www.w3.org/1999/xlink" xlink:title="postocellar distance" id="ABBRID0ELNAI" xlink:type="simple">POL</abbrev> 1.3–1.9× <abbrev xmlns:xlink="http://www.w3.org/1999/xlink" xlink:title="maximum diameter of lateral ocellus" id="ABBRID0EPNAI" xlink:type="simple">Od</abbrev>; <abbrev xmlns:xlink="http://www.w3.org/1999/xlink" xlink:title="ocular-ocellar distance" id="ABBRID0ETNAI" xlink:type="simple">OOL</abbrev> 1.5–1.8× <abbrev xmlns:xlink="http://www.w3.org/1999/xlink" xlink:title="postocellar distance" id="ABBRID0EXNAI" xlink:type="simple">POL</abbrev>. Frons with deep mid-longitudinal groove. Longitudinal diameter of eye in lateral view 1.4–1.5× larger than its transverse diameter. Transverse diameter of eye (lateral view) 1.8–2.4× longer than minimum width of temple, hind margins of eye and temple broadened downwards. Face width 1.4–1.5× combined height of face and clypeus; 2.3–2.6× larger than width of hypoclypeal depression. Longitudinal diameter of eye 2.4–2.8× longer than malar space (front view); malar space 0.87–0.92× base of mandible. Malar suture deep and smooth. Width of hypoclypeal depression 1.0–1.3× larger than distance from depression to eye. Clypeus not separated from face by dorsal carina, flattened, with not protruding ventral rim, height of clypeus 0.30–0.35× width of hypoclypeal depression; clypeal sulcus smoothened. Maxillary palp longer than eye, but shorter than head.</p><p><bold><italic>Antenna</italic></bold> ca. 1.2× longer than fore wing, with 32–40 antennomeres. First flagellomere 2.0–2.2× longer than its apical width, 1.0–1.1× longer than second flagellomere. Middle and penultimate flagellomeres 1.6–2.0× and 1.8–2.2× longer than wide, respectively. Apical flagellomere spiculate.</p><p><bold><italic>Mesosoma</italic></bold> ca. 1.6× longer than its maximum height. Transverse pronotal sulcus smoothened. Notauli smooth, impressed anteriorly, smoothened and not united posteriorly. Mesoscutum setose only on notauli. Scutellar, mesepimeral and metapleural sulci smooth, mesopleural pit indistinct. Median area of metanotum with incomplete median carina. Mid-longitudinal keel on propodeum absent.</p><p><bold><italic>Wings.</italic></bold> Fore wing 1.0–1.1× longer than body. Pterostigma 3.2–3.7× longer than wide. Vein r arising from basal 0.40–0.45 of pterostigma length. Vein 1-R1 1.3–1.6× longer than pterostigma. Marginal cell 7.5–9.7× longer than distance from its apex to apex of wing. Vein 3-SR 2.3–2.7× longer than vein r, 0.60–0.65× as long as vein SR1, 1.5–1.7× longer than vein 2-SR. Vein 1-M 0.75–0.85× vein 1-SR+M, 1.5–1.7× vein m-cu. 2.1–2.2× longer than vein cu-a. Vein 2-SR+M 0.16–0.22× as long as vein 2-SR, 0.23–0.38× as long as vein m-cu. Vein 1-CU1 (posterior margin of discal cell) 2.3–2.8× longer than vein cu-a. Vein cu-a interstitial. Vein 2-1A of hind wing absent or very short; vein r-m strongly antefurcal.</p><p><bold><italic>Legs.</italic></bold> Fore tibia with sparse longitudinal and dense transverse apical rows of thick setae. Hind femur 3.8–3.9× longer than wide. Hind tibia 1.5–1.7× longer than hind femur, without subapical row of thick setae, its inner spur 0.23–0.30× as long as hind basitarsus. Hind tarsus 0.95–1.00× as long as hind tibia. Fifth segment (without pretarsus) of hind tarsus 0.45–0.50× as long as hind basitarsus and 0.80–0.85× as long as second segment. Claws with large, protruding and blunt basal lobes.</p><p><bold><italic>Metasoma</italic></bold> 1.2–1.4× longer than mesosoma. Median length of first tergite (measured from petiolar tubercle) 1.3–1.5× larger than its apical width. Dorsolateral and dorsal carinae of first metasomal tergite absent. Median area of first tergite separated by smooth furrow, 0.6–0.7× apical width of tergite. Second tergite sclerotised in anterior 0.85–0.95, medially 0.9–1.0× as long as third tergite and 0.85–1.05× as large as apical width of first tergite. Basal width of second metasomal tergite 1.8–1.9× larger than its median length. Anterolateral margin of second metasomal tergite shortly de-sclerotised. Suture between second and third tergites thin, shallow, weakly curved and smooth. Apical margins of third to sixth tergites largely de-sclerotised. Ovipositor sheath 0.50–0.75× as long as hind tibia and 0.16–0.21× as long as fore wing. Apex of ovipositor with weak nodus and weak or absent ventral serration.</p><p><bold><italic>Sculpture.</italic></bold> Body completely smooth.</p><p><bold><italic>Colour.</italic></bold> Body brownish black or brown. Head with more or less developed brownish yellow patches near eyes (on face, vertex and in lower part of gena), below toruli and on oral parts. Maxillary palps yellow. Tegulae, legs and de-sclerotised parts of metasoma yellow to brownish yellow or yellowish brown. Wing membrane weakly darkened, basally yellowish; pterostigma and wing veins brown or yellowish brown.</p><p><bold>Male.</bold> Body length 2.1–2.6 mm; fore wing length 2.5–2.7 mm. Width of head (dorsal view) 1.6–1.8× its median length. Transverse diameter of eye (dorsal view) 1.8–2.2× longer than temple. Hind margins of eye and temple less broadened downwards (subparallel). Mesosoma 1.5–1.8× longer than its maximum height. Fore wing vein 3-SR 2.7–2.9× longer than vein r, 0.61–0.74× as long as vein SR1, 1.6–1.9× longer than vein 2-SR. Second tergite sclerotised in anterior 0.75–0.90, its basal width 1.2–1.8× larger than median length. Otherwise similar to female.</p></tp:treatment-sec><tp:treatment-sec sec-type="diagnosis" id="SECID0EQPAI"><title>Diagnosis.</title><p>The new species is most similar to <italic><tp:taxon-name><tp:taxon-name-part taxon-name-part-type="genus" reg="Bracon">Bracon</tp:taxon-name-part> <tp:taxon-name-part taxon-name-part-type="species" reg="cingulator">cingulator</tp:taxon-name-part></tp:taxon-name></italic> Szépligeti, <italic><tp:taxon-name><tp:taxon-name-part taxon-name-part-type="genus" reg="Bracon">B.</tp:taxon-name-part> <tp:taxon-name-part taxon-name-part-type="species" reg="koreanus">koreanus</tp:taxon-name-part></tp:taxon-name></italic> Papp, and <italic><tp:taxon-name><tp:taxon-name-part taxon-name-part-type="genus" reg="Bracon">B.</tp:taxon-name-part> <tp:taxon-name-part taxon-name-part-type="species" reg="osculator">osculator</tp:taxon-name-part></tp:taxon-name></italic> Nees, which also have the entirely smooth body and not shortened marginal cell of the fore wing. The differences between these species are listed in the key below (the characters for <italic><tp:taxon-name><tp:taxon-name-part taxon-name-part-type="genus" reg="Bracon">B.</tp:taxon-name-part> <tp:taxon-name-part taxon-name-part-type="species" reg="cingulator">cingulator</tp:taxon-name-part></tp:taxon-name></italic> and <italic><tp:taxon-name><tp:taxon-name-part taxon-name-part-type="genus" reg="Bracon">B.</tp:taxon-name-part> <tp:taxon-name-part taxon-name-part-type="species" reg="osculator">osculator</tp:taxon-name-part></tp:taxon-name></italic> are given on the basis of an unpublished dataset).</p><table-wrap content-type="key" position="anchor" orientation="portrait"><table id="TID0EZIAG" rules="all"><tbody><tr><td rowspan="1" colspan="1">1</td><td rowspan="1" colspan="1">Median length of first metasomal tergite (measured from spiracle) 0.6–0.9× as large as its apical width (being measured from petiolar tubercle 0.85–1.20× as large as its apical width; Fig. <xref ref-type="fig" rid="F14">121</xref>). Malar space 0.90–1.05× base of mandible (Fig. <xref ref-type="fig" rid="F14">115</xref>). Basal width of second metasomal tergite 1.0–1.8× larger than its median length (Fig. <xref ref-type="fig" rid="F14">124</xref>). Head and most of mesosoma reddish yellow. Pterostigma yellow with brown patch apically. Longitudinal diameter of eye 2.3–2.4× longer than malar space (front view). Second metasomal tergite medially 0.60–0.75× as long as third tergite. Longitudinal diameter of eye 0.85–0.90× as large as face width (front view). Antenna ca. 1.1× longer than fore wing</td><td rowspan="1" colspan="1">
                      <bold><tp:taxon-name><tp:taxon-name-part taxon-name-part-type="genus" reg="Bracon">Bracon</tp:taxon-name-part> (<tp:taxon-name-part taxon-name-part-type="subgenus" reg="Osculobracon">Osculobracon</tp:taxon-name-part>) <tp:taxon-name-part taxon-name-part-type="species" reg="koreanus">koreanus</tp:taxon-name-part></tp:taxon-name> Papp, 1998</bold>
                    </td></tr><tr><td rowspan="1" colspan="1">–</td><td rowspan="1" colspan="1">Median length of first metasomal tergite (measured from spiracle) 0.95–1.15× as large as its apical width (being measured from petiolar tubercle 1.2–1.6× larger than its apical width; Figs <xref ref-type="fig" rid="F13">108</xref>, <xref ref-type="fig" rid="F14">122</xref>, <xref ref-type="fig" rid="F14">123</xref>). Malar space 0.70–0.95× base of mandible (Figs <xref ref-type="fig" rid="F12">100</xref>, <xref ref-type="fig" rid="F14">116</xref>, <xref ref-type="fig" rid="F14">117</xref>). Basal width of second metasomal tergite 1.8–2.8× larger than its median length (Figs <xref ref-type="fig" rid="F13">110</xref>, <xref ref-type="fig" rid="F14">125</xref>, <xref ref-type="fig" rid="F14">126</xref>). Head and most of mesosoma usually black. Pterostigma entirely brown or yellow</td><td rowspan="1" colspan="1">
                      <bold>2</bold>
                    </td></tr><tr><td rowspan="1" colspan="1">2</td><td rowspan="1" colspan="1">Second metasomal tergite medially 0.9–1.0× as long as third tergite (Fig. <xref ref-type="fig" rid="F13">110</xref>). Antenna with 32–40 antennomeres, ca. 1.2× longer than fore wing (Fig. <xref ref-type="fig" rid="F12">99</xref>). Mesosoma ca. 1.6× longer than its maximum height (Fig. <xref ref-type="fig" rid="F12">102</xref>). Face with light-coloured patches below toruli (Fig. <xref ref-type="fig" rid="F12">100</xref>). Sclerotised part of third metasomal tergite 0.87–0.95× as long as second metasomal tergite medially. Vein 3-SR 1.5–1.7× longer than vein 2-SR. Longitudinal diameter of eye 2.4–2.8× longer than malar space (front view)</td><td rowspan="1" colspan="1">
                      <bold><tp:taxon-name><tp:taxon-name-part taxon-name-part-type="genus" reg="Bracon">B.</tp:taxon-name-part> (<tp:taxon-name-part taxon-name-part-type="subgenus" reg="Osculobracon">O.</tp:taxon-name-part>) <tp:taxon-name-part taxon-name-part-type="species" reg="perspicillatus">perspicillatus</tp:taxon-name-part></tp:taxon-name> sp. nov.</bold>
                    </td></tr><tr><td rowspan="1" colspan="1">–</td><td rowspan="1" colspan="1">Second metasomal tergite medially 0.70–0.75× as long as third tergite (Figs <xref ref-type="fig" rid="F14">125</xref>, <xref ref-type="fig" rid="F14">126</xref>). Antenna with 25–28 antennomeres, 0.97–1.13× as long as fore wing. Mesosoma 1.4–1.5× longer than its maximum height. Face without light-coloured patches below toruli (Figs <xref ref-type="fig" rid="F14">116</xref>, <xref ref-type="fig" rid="F14">117</xref>)</td><td rowspan="1" colspan="1">
                      <bold>3</bold>
                    </td></tr><tr><td rowspan="1" colspan="1">3</td><td rowspan="1" colspan="1">Median length of first metasomal tergite (measured from spiracle) usually 1.0–1.2× as large as its apical width (Fig. <xref ref-type="fig" rid="F14">122</xref>). Width of hypoclypeal depression usually 1.15–1.30× as large as distance from depression to eye (Fig. <xref ref-type="fig" rid="F14">116</xref>). Longitudinal diameter of eye usually 2.9–3.4× longer than malar space (front view). Basal width of second metasomal tergite usually 1.9–2.4× larger than its median length (Fig. <xref ref-type="fig" rid="F14">125</xref>)</td><td rowspan="1" colspan="1">
                      <bold><tp:taxon-name><tp:taxon-name-part taxon-name-part-type="genus" reg="Bracon">B.</tp:taxon-name-part> (<tp:taxon-name-part taxon-name-part-type="subgenus" reg="Osculobracon">O.</tp:taxon-name-part>) <tp:taxon-name-part taxon-name-part-type="species" reg="cingulator">cingulator</tp:taxon-name-part></tp:taxon-name> Szépligeti, 1901</bold>
                    </td></tr><tr><td rowspan="1" colspan="1">–</td><td rowspan="1" colspan="1">Median length of first metasomal tergite (measured from spiracle) usually 0.9–1.0× as large as its apical width (Fig. <xref ref-type="fig" rid="F14">123</xref>). Width of hypoclypeal depression usually 1.00–1.15× larger than distance from depression to eye (Fig. <xref ref-type="fig" rid="F14">117</xref>). Longitudinal diameter of eye usually 2.4–2.8× longer than malar space (front view). Basal width of second metasomal tergite usually 2.3–2.8× larger than its median length (Fig. <xref ref-type="fig" rid="F14">126</xref>)</td><td rowspan="1" colspan="1">
                      <bold><tp:taxon-name><tp:taxon-name-part taxon-name-part-type="genus" reg="Bracon">B.</tp:taxon-name-part> (<tp:taxon-name-part taxon-name-part-type="subgenus" reg="Osculobracon">O.</tp:taxon-name-part>) <tp:taxon-name-part taxon-name-part-type="species" reg="osculator">osculator</tp:taxon-name-part></tp:taxon-name> Nees, 1811</bold>
                    </td></tr></tbody></table></table-wrap><fig id="F14" position="float" orientation="portrait"><object-id xmlns:xlink="http://www.w3.org/1999/xlink" content-type="doi" xlink:type="simple">10.3897/zookeys.999.58747.figures115-126</object-id><object-id xmlns:xlink="http://www.w3.org/1999/xlink" content-type="arpha" xlink:type="simple">DBDB0B88-171F-5319-B99E-6BA138A2F4CB</object-id><label>Figures 115–126.</label><caption><p><tp:taxon-name><tp:taxon-name-part taxon-name-part-type="genus" reg="Bracon">Bracon</tp:taxon-name-part> (<tp:taxon-name-part taxon-name-part-type="subgenus" reg="Osculobracon">Osculobracon</tp:taxon-name-part>) <tp:taxon-name-part taxon-name-part-type="species" reg="koreanus">koreanus</tp:taxon-name-part></tp:taxon-name> Papp, 1998 (<bold>115, 118, 121, 124</bold> holotype, <named-content xmlns:xlink="http://www.w3.org/1999/xlink" content-type="dwc:institutional_code" xlink:type="simple">HNHM</named-content>), <tp:taxon-name><tp:taxon-name-part taxon-name-part-type="genus" reg="Bracon">B.</tp:taxon-name-part> (<tp:taxon-name-part taxon-name-part-type="subgenus" reg="Osculobracon">O.</tp:taxon-name-part>) <tp:taxon-name-part taxon-name-part-type="species" reg="cingulator">cingulator</tp:taxon-name-part></tp:taxon-name> Szépligeti, 1901 (<bold>116, 119, 122, 125</bold> holotype, <named-content xmlns:xlink="http://www.w3.org/1999/xlink" content-type="dwc:institutional_code" xlink:type="simple">HNHM</named-content>) and <tp:taxon-name><tp:taxon-name-part taxon-name-part-type="genus" reg="Bracon">B.</tp:taxon-name-part> (<tp:taxon-name-part taxon-name-part-type="subgenus" reg="Osculobracon">O.</tp:taxon-name-part>) <tp:taxon-name-part taxon-name-part-type="species" reg="osculator">osculator</tp:taxon-name-part></tp:taxon-name> Nees, 1811 (<bold>117, 120, 123, 126</bold> lectotype of <italic><tp:taxon-name><tp:taxon-name-part taxon-name-part-type="genus" reg="Bracon">B.</tp:taxon-name-part> <tp:taxon-name-part taxon-name-part-type="species" reg="coniferarum">coniferarum</tp:taxon-name-part></tp:taxon-name></italic> Fahringer, 1928, <named-content xmlns:xlink="http://www.w3.org/1999/xlink" content-type="dwc:institutional_code" xlink:type="simple">MNB</named-content>) <bold>115–117</bold> head, front view <bold>118–120</bold> head, lateral view <bold>121–123</bold> first metasomal tergite <bold>124–126</bold> second and third metasomal tergites, dorsal view. Scale bars: 0.25 mm.</p></caption><graphic xmlns:xlink="http://www.w3.org/1999/xlink" xlink:href="zookeys-999-001-g014.jpg" position="float" orientation="portrait" xlink:type="simple" id="oo_481362.jpg"><uri content-type="original_file" xlink:type="simple">https://binary.pensoft.net/fig/481362</uri></graphic></fig></tp:treatment-sec></tp:taxon-treatment>
