# Supplementary material for: New species of the genera Bracon Fabricius and Syntomernus Enderlein (Hymenoptera, Braconidae, Braconinae) from South Korea
Source: Zookeys. 2020 Nov 30;999:1–47. doi: 10.3897/zookeys.999.58747 (PMC7723887; doi:10.3897/zookeys.999.58747)
Supplement: XML Treatment for Syntomernus [file zookeys.999.58747-treatment5.xml]

<!DOCTYPE tp:taxon-treatment
  PUBLIC "-//TaxonX//DTD Taxonomic Treatment Publishing DTD v0 20100105//EN" "tax-treatment-NSO.dtd">
<tp:taxon-treatment xmlns:tp="http://www.plazi.org/taxpub"><tp:treatment-meta><kwd-group><label>Taxon classification</label><kwd><named-content xmlns:xlink="http://www.w3.org/1999/xlink" content-type="kingdom">Animalia</named-content></kwd><kwd><named-content xmlns:xlink="http://www.w3.org/1999/xlink" content-type="order">Hymenoptera</named-content></kwd><kwd><named-content xmlns:xlink="http://www.w3.org/1999/xlink" content-type="family">Braconidae</named-content></kwd></kwd-group><mixed-citation publication-type="journal"><person-group><name><surname>Samartsev</surname><given-names>Konstantin</given-names></name><name><surname>Ku</surname><given-names>Deok-Seo</given-names></name></person-group><article-title>New species of the genera <italic><tp:taxon-name><tp:taxon-name-part taxon-name-part-type="genus" reg="Bracon">Bracon</tp:taxon-name-part></tp:taxon-name></italic> Fabricius and <italic><tp:taxon-name><tp:taxon-name-part taxon-name-part-type="genus" reg="Syntomernus">Syntomernus</tp:taxon-name-part></tp:taxon-name></italic> Enderlein (<tp:taxon-name><tp:taxon-name-part taxon-name-part-type="order">Hymenoptera</tp:taxon-name-part></tp:taxon-name>, <tp:taxon-name><tp:taxon-name-part taxon-name-part-type="family">Braconidae</tp:taxon-name-part></tp:taxon-name>, <tp:taxon-name><tp:taxon-name-part taxon-name-part-type="subfamily">Braconinae</tp:taxon-name-part></tp:taxon-name>) from South Korea</article-title><source>Zookeys</source><day>30</day><month>11</month><year>2020</year><volume>999</volume><fpage>1</fpage><lpage>47</lpage><pub-id pub-id-type="doi">10.3897/zookeys.999.58747</pub-id></mixed-citation></tp:treatment-meta><tp:nomenclature><label>Genus</label><tp:taxon-name><object-id xmlns:xlink="http://www.w3.org/1999/xlink" content-type="arpha" xlink:type="simple">707D66B5-0FC3-5B9B-A6FE-1C169DED838B</object-id>
              <tp:taxon-name-part taxon-name-part-type="genus" reg="Syntomernus">Syntomernus</tp:taxon-name-part>
            </tp:taxon-name><tp:taxon-authority>Enderlein, 1920</tp:taxon-authority><tp:nomenclature-citation-list><tp:nomenclature-citation><tp:taxon-name>
                  <tp:taxon-name-part taxon-name-part-type="genus" reg="Syntomernus">Syntomernus</tp:taxon-name-part>
                </tp:taxon-name><comment><xref ref-type="bibr" rid="B4">Enderlein 1920</xref>: 121 (type species: <tp:taxon-name><tp:taxon-name-part taxon-name-part-type="genus" reg="Syntomernus">Syntomernus</tp:taxon-name-part> <tp:taxon-name-part taxon-name-part-type="species" reg="pusillus">pusillus</tp:taxon-name-part></tp:taxon-name> Enderlein, 1920). <xref ref-type="bibr" rid="B26">Shenefelt 1978</xref>: 1728; <xref ref-type="bibr" rid="B25">Quicke 1987</xref>: 89 (in key); 132; <xref ref-type="bibr" rid="B30">van Achterberg et al. 2009</xref>: 664.</comment></tp:nomenclature-citation><tp:nomenclature-citation><tp:taxon-name>
                  <tp:taxon-name-part taxon-name-part-type="genus" reg="Ficobracon">Ficobracon</tp:taxon-name-part>
                </tp:taxon-name><comment>van Achterberg &amp; Weiblen, 2000: 52 (type species: <tp:taxon-name><tp:taxon-name-part taxon-name-part-type="genus" reg="Ficobracon">Ficobracon</tp:taxon-name-part> <tp:taxon-name-part taxon-name-part-type="species" reg="brusi">brusi</tp:taxon-name-part></tp:taxon-name> van Achterberg &amp; Weiblen, 2000). <xref ref-type="bibr" rid="B33">Wei et al. 2013</xref>: 466; syn. nov. <tp:taxon-name><tp:taxon-name-part taxon-name-part-type="genus" reg="Syntomernus">Syntomernus</tp:taxon-name-part> <tp:taxon-name-part taxon-name-part-type="species" reg="brusi">brusi</tp:taxon-name-part></tp:taxon-name> (van Achterberg &amp; Weiblen, 2000), comb. nov.</comment></tp:nomenclature-citation></tp:nomenclature-citation-list></tp:nomenclature><tp:treatment-sec sec-type="remarks" id="SECID0ES6AI"><title>Remarks.</title><p>The members of the <italic><tp:taxon-name><tp:taxon-name-part taxon-name-part-type="genus" reg="Bracon">Bracon</tp:taxon-name-part> <tp:taxon-name-part taxon-name-part-type="species" reg="asphondyliae">asphondyliae</tp:taxon-name-part></tp:taxon-name></italic> species group (<xref ref-type="bibr" rid="B15">Maetô 1991</xref>) fit well the diagnosis of <italic><tp:taxon-name><tp:taxon-name-part taxon-name-part-type="genus" reg="Ficobracon">Ficobracon</tp:taxon-name-part></tp:taxon-name></italic>, while the latter genus must be synonymised with the genus <italic><tp:taxon-name><tp:taxon-name-part taxon-name-part-type="genus" reg="Syntomernus">Syntomernus</tp:taxon-name-part></tp:taxon-name></italic>. Most characters indicated as diagnostic for two latter genera (<xref ref-type="bibr" rid="B32">van Achterberg and Weiblen 2000</xref>) show an overlap. The only exception is the difference in the setosity of mesoscutum (the median lobe of mesoscutum medially setose in <italic><tp:taxon-name><tp:taxon-name-part taxon-name-part-type="genus" reg="Syntomernus">Syntomernus</tp:taxon-name-part></tp:taxon-name></italic> and glabrous in <italic><tp:taxon-name><tp:taxon-name-part taxon-name-part-type="genus" reg="Ficobracon">Ficobracon</tp:taxon-name-part></tp:taxon-name></italic>), but this character is not considered strong enough to warrant generic status of <italic><tp:taxon-name><tp:taxon-name-part taxon-name-part-type="genus" reg="Ficobracon">Ficobracon</tp:taxon-name-part></tp:taxon-name></italic>. In addition, members of the species attributed here to the genus <italic><tp:taxon-name><tp:taxon-name-part taxon-name-part-type="genus" reg="Syntomernus">Syntomernus</tp:taxon-name-part></tp:taxon-name></italic> parasitise ecologically similar hosts. Braconid wasps of the <italic><tp:taxon-name><tp:taxon-name-part taxon-name-part-type="genus" reg="Bracon"/><tp:taxon-name-part taxon-name-part-type="species" reg="asphondyliae">asphondyliae</tp:taxon-name-part></tp:taxon-name></italic> species group attack cecidomiid gall midges (<xref ref-type="bibr" rid="B15">Maetô 1991</xref>; <xref ref-type="bibr" rid="B17">Matsuo et al. 2016</xref>), <italic><tp:taxon-name><tp:taxon-name-part taxon-name-part-type="genus" reg="Syntomernus">Syntomernus</tp:taxon-name-part> <tp:taxon-name-part taxon-name-part-type="species" reg="shoreatus">shoreatus</tp:taxon-name-part></tp:taxon-name></italic> van Achterberg &amp; Ng, 2009 uses larvae inside dipterocarp fruits (<xref ref-type="bibr" rid="B30">van Achterberg et al. 2009</xref>), the members of <italic><tp:taxon-name><tp:taxon-name-part taxon-name-part-type="genus" reg="Ficobracon">Ficobracon</tp:taxon-name-part></tp:taxon-name></italic> have been reared from fig syconia (<xref ref-type="bibr" rid="B32">van Achterberg and Weiblen 2000</xref>; <xref ref-type="bibr" rid="B33">Wei et al. 2013</xref>) and <italic><tp:taxon-name><tp:taxon-name-part taxon-name-part-type="genus" reg="Syntomernus">Syntomernus</tp:taxon-name-part> <tp:taxon-name-part taxon-name-part-type="species" reg="kashmirensis">kashmirensis</tp:taxon-name-part></tp:taxon-name></italic> (Maqbool, Akbar &amp; Wachkoo, 2018), comb. nov. is known to be phytophagous on the syconium tissues (<xref ref-type="bibr" rid="B16">Maqbool et al. 2018</xref>). The main character separating <italic><tp:taxon-name><tp:taxon-name-part taxon-name-part-type="genus" reg="Syntomernus">Syntomernus</tp:taxon-name-part></tp:taxon-name></italic> from <italic><tp:taxon-name><tp:taxon-name-part taxon-name-part-type="genus" reg="Bracon">Bracon</tp:taxon-name-part></tp:taxon-name></italic> is the presence of anterolateral areas on third metasomal tergite. The full diagnosis of the genus is presented below.</p></tp:treatment-sec><tp:treatment-sec sec-type="diagnosis" id="SECID0ECEBI"><title>Diagnosis.</title><p><bold><italic>Head</italic></bold> transverse, its width (dorsal view) 1.7–2.1× its median length, with transverse diameter of eye 1.7–3.0× longer than temple. Clypeus without or with weak dorsal carina, clypeal sulcus absent, dorsal clypeal margin sharp or smoothened. Vertex without mid-longitudinal sulcus. Malar suture absent or weakly impressed. Hind margins of eye and temple (in lateral view) more or less broadened downwards.</p><p><bold><italic>Antenna</italic>.</bold> Dorsal side of scape (lateral view) longer than its ventral side. Antennae with elongate segments, first flagellomere 2–4× longer than its apical width, middle and penultimate flagellomeres 1.7–2.5× longer than wide.</p><p><bold><italic>Mesosoma</italic></bold> 1.1–1.5× longer than its maximum height. Median lobe of mesoscutum evenly setose or setose only on notauli and posteriorly. Notauli usually deep anteriorly, smoothened or absent and not united posteriorly. Precoxal sulcus absent or vaguely impressed. Mesopleural pit weak or almost indistinct. Mesepimeral sulcus smooth or weakly crenulate, metapleural sulcus smooth. Propodeum with simple and high mid-longitudinal keel developed at least in its apical half and with mid-longitudinal impression in its basal half.</p><p><bold><italic>Legs.</italic></bold> Hind tibia without subapical row of thick setae (at most with two thick setae subapically). Claws with moderately large, not protruding (rounded) or angularly protruding (acute or blunt) basal lobe.</p><p><bold><italic>Wings.</italic></bold> Angle between veins C+SC+R and 1-SR ca. 50–70 degrees. Marginal cell of fore wing not shortened, 7–24× longer than distance from its apex to apex of wing. Vein SR1 distinctly elongate. Vein 3-SR 0.22–0.42× as long as vein SR1, 0.75–1.50× as long as vein 2-SR. Vein 1-SR+M more or less curved anteriorly. Hind wing with basally evenly setose membrane. Vein 2-1A of hind wing absent or very short.</p><p><bold><italic>Metasoma</italic></bold> with six coarsely sculptured tergites. First metasomal tergite with distinct, often deep crenulate mid-longitudinal impression and more or less developed dorsal and dorsolateral carinae. Second metasomal tergite without anterolateral, posteriorly diverging grooves; with dorsolateral impressions more or less deep, crenulated, usually with strong posteriorly converging carinae along their proximal margin. Median area of second metasomal tergite elongate-triangle or longitudinal, with sharp margin. Spiracle of second metasomal tergite located in middle or behind middle of tergite. Suture between second and third tergites deep and curved. Anterolateral areas of third tergite always developed, large and separated by crenulate suture. Apical margins of third to sixth tergites thick, with deep crenulate transverse subapical grooves. Ovipositor sheath 1.4–3.6× longer than hind tibia, 0.4–1.0× as long as fore wing. Apex of ovipositor with developed nodus and ventral serration.</p><p>A key to the species of the genus <italic><tp:taxon-name><tp:taxon-name-part taxon-name-part-type="genus" reg="Syntomernus">Syntomernus</tp:taxon-name-part></tp:taxon-name></italic> from Eastern Palaearctic is presented below. <italic><tp:taxon-name><tp:taxon-name-part taxon-name-part-type="genus" reg="Syntomernus">Syntomernus</tp:taxon-name-part> <tp:taxon-name-part taxon-name-part-type="species" reg="codonatus">codonatus</tp:taxon-name-part></tp:taxon-name></italic> and <italic><tp:taxon-name><tp:taxon-name-part taxon-name-part-type="genus" reg="Syntomernus">S.</tp:taxon-name-part> <tp:taxon-name-part taxon-name-part-type="species" reg="rhiknosus">rhiknosus</tp:taxon-name-part></tp:taxon-name></italic> from the Oriental part of China were also included there while five species described in <xref ref-type="bibr" rid="B3">Chen and Yang (2006)</xref> could not be included because the types were not available, and the descriptions are insufficient for inclusion.</p><table-wrap content-type="key" position="anchor" orientation="portrait"><table id="TID0EKTAG" rules="all"><tbody><tr><td rowspan="1" colspan="1">1</td><td rowspan="1" colspan="1">Ovipositor sheath ca. 0.4× as long as fore wing (Fig. <xref ref-type="fig" rid="F19">157</xref>). Longitudinal diameter of eye 2.0× longer than malar space (front view; Fig. <xref ref-type="fig" rid="F19">158</xref>). Vertex weakly granulate. Median lobe of mesoscutum anteriorly evenly setose (Fig. <xref ref-type="fig" rid="F19">159</xref>)</td><td rowspan="1" colspan="1">
                      <bold><italic><tp:taxon-name><tp:taxon-name-part taxon-name-part-type="genus" reg="Syntomernus">Syntomernus</tp:taxon-name-part> <tp:taxon-name-part taxon-name-part-type="species" reg="pusillus">pusillus</tp:taxon-name-part></tp:taxon-name></italic> Enderlein, 1920</bold>
                    </td></tr><tr><td rowspan="1" colspan="1">–</td><td rowspan="1" colspan="1">Ovipositor sheath 0.60–0.95× as long as fore wing (Figs <xref ref-type="fig" rid="F15">127</xref>, <xref ref-type="fig" rid="F17">142</xref>, <xref ref-type="fig" rid="F19">165</xref>, <xref ref-type="fig" rid="F20">176</xref>). Longitudinal diameter of eye 2.2–3.8× longer than malar space (front view; Figs <xref ref-type="fig" rid="F15">128</xref>, <xref ref-type="fig" rid="F17">143</xref>, <xref ref-type="fig" rid="F19">164</xref>, <xref ref-type="fig" rid="F20">169</xref>, <xref ref-type="fig" rid="F20">175</xref>). Vertex smooth. Median lobe of mesoscutum anteriorly glabrous</td><td rowspan="1" colspan="1">
                      <bold>2</bold>
                    </td></tr><tr><td rowspan="1" colspan="1">2</td><td rowspan="1" colspan="1">Ovipositor sheath 2.2× longer than hind tibia, 0.6× as long as fore wing (Fig. <xref ref-type="fig" rid="F17">142</xref>). Third–sixth metasomal tergites rugose (Figs <xref ref-type="fig" rid="F18">155</xref>, <xref ref-type="fig" rid="F18">156</xref>). Suture between second and third tergites strongly curved medially. Fifth segment (without pretarsus) of hind tarsus 1.2× longer than second segment (Fig. <xref ref-type="fig" rid="F17">148</xref>)</td><td rowspan="1" colspan="1"><bold><italic><tp:taxon-name><tp:taxon-name-part taxon-name-part-type="genus" reg="Syntomernus">S.</tp:taxon-name-part> <tp:taxon-name-part taxon-name-part-type="species" reg="scabrosus">scabrosus</tp:taxon-name-part></tp:taxon-name></italic> sp</bold>. <bold>nov.</bold></td></tr><tr><td rowspan="1" colspan="1">–</td><td rowspan="1" colspan="1">Ovipositor sheath 2.7–3.6× longer than hind tibia, 0.67–0.95× as long as fore wing. Third–sixth metasomal tergites with weak papillary-like sculpture or almost smooth (only third tergite longitudinally rugose in some <italic><tp:taxon-name><tp:taxon-name-part taxon-name-part-type="genus" reg="Syntomernus">S.</tp:taxon-name-part> <tp:taxon-name-part taxon-name-part-type="species" reg="asphondyliae">asphondyliae</tp:taxon-name-part></tp:taxon-name></italic> ; Figs <xref ref-type="fig" rid="F16">136</xref>, <xref ref-type="fig" rid="F20">173</xref>, <xref ref-type="fig" rid="F20">178</xref>). Suture between second and third tergites weakly curved medially</td><td rowspan="1" colspan="1">
                      <bold>3</bold>
                    </td></tr><tr><td rowspan="1" colspan="1">3</td><td rowspan="1" colspan="1">Second metasomal tergite medially 0.85–1.05× as long as third tergite (Fig. <xref ref-type="fig" rid="F19">166</xref>). Basal width of second metasomal tergite 2.2–2.5× larger than its median length. Third and following metasomal tergites (almost) smooth. Frons and vertex black (Fig. <xref ref-type="fig" rid="F19">163</xref>). – Dorsolateral impressions of second tergite shallow</td><td rowspan="1" colspan="1">
                      <bold><italic><tp:taxon-name><tp:taxon-name-part taxon-name-part-type="genus" reg="Syntomernus">S.</tp:taxon-name-part> <tp:taxon-name-part taxon-name-part-type="species" reg="sunosei">sunosei</tp:taxon-name-part></tp:taxon-name></italic> (Maeto, 1991), comb. nov. (<italic><tp:taxon-name><tp:taxon-name-part taxon-name-part-type="genus" reg="Bracon">B.</tp:taxon-name-part> <tp:taxon-name-part taxon-name-part-type="species" reg="flaccus">flaccus</tp:taxon-name-part></tp:taxon-name></italic> Papp, 1996, syn. nov.)</bold>
                    </td></tr><tr><td rowspan="1" colspan="1">–</td><td rowspan="1" colspan="1">Second metasomal tergite medially 1.1–1.3× longer than third tergite (Figs <xref ref-type="fig" rid="F16">136</xref>, <xref ref-type="fig" rid="F20">173</xref>, <xref ref-type="fig" rid="F20">178</xref>). Basal width of second metasomal tergite 1.3–2.0× larger than its median length. Third and following metasomal tergites distinctly sculptured, with weak papillary-like sculpture. Frons and vertex light-coloured (Figs <xref ref-type="fig" rid="F15">131</xref>, <xref ref-type="fig" rid="F20">170</xref>, <xref ref-type="fig" rid="F20">174</xref>)</td><td rowspan="1" colspan="1">
                      <bold>4</bold>
                    </td></tr><tr><td rowspan="1" colspan="1">4</td><td rowspan="1" colspan="1">Fifth segment (without pretarsus) of hind tarsus 0.75–0.95× as long as second segment (Fig. <xref ref-type="fig" rid="F16">135</xref>)</td><td rowspan="1" colspan="1">
                      <bold>5</bold>
                    </td></tr><tr><td rowspan="1" colspan="1">–</td><td rowspan="1" colspan="1">Fifth segment (without pretarsus) of hind tarsus 1.0–1.2× longer than second segment (Fig. <xref ref-type="fig" rid="F20">172</xref>)</td><td rowspan="1" colspan="1">
                      <bold>6</bold>
                    </td></tr><tr><td rowspan="1" colspan="1">5</td><td rowspan="1" colspan="1">Antenna with 34–36 antennomeres. Face width 2.1–2.2× larger than width of hypoclypeal depression (Fig. <xref ref-type="fig" rid="F15">128</xref>). Pterostigma brown with large yellow patch basally (Fig. <xref ref-type="fig" rid="F16">134</xref>). Anterolateral areas of second metasomal tergite smooth (Fig. <xref ref-type="fig" rid="F16">136</xref>). Body entirely yellow. – Antenna 1.0–1.1× longer than fore wing</td><td rowspan="1" colspan="1">
                      <bold><italic><tp:taxon-name><tp:taxon-name-part taxon-name-part-type="genus" reg="Syntomernus">S.</tp:taxon-name-part> <tp:taxon-name-part taxon-name-part-type="species" reg="flavus">flavus</tp:taxon-name-part></tp:taxon-name></italic> sp. nov.</bold>
                    </td></tr><tr><td rowspan="1" colspan="1">–</td><td rowspan="1" colspan="1">Antenna with 20–23 antennomeres. Face width ca. 2.5× larger than width of hypoclypeal depression. Pterostigma brown (fig. 7 in <xref ref-type="bibr" rid="B33">Wei et al. 2013</xref>). Anterolateral areas of second metasomal tergite rugulose (ibid, fig. 6). Body with developed dark pattern, hind tibia apically and first metasomal tergite black</td><td rowspan="1" colspan="1">
                      <bold><italic><tp:taxon-name><tp:taxon-name-part taxon-name-part-type="genus" reg="Syntomernus">S.</tp:taxon-name-part> <tp:taxon-name-part taxon-name-part-type="species" reg="codonatus">codonatus</tp:taxon-name-part></tp:taxon-name></italic> (Huang &amp; van Achterberg, 2013), comb. nov.</bold>
                    </td></tr><tr><td rowspan="1" colspan="1">6</td><td rowspan="1" colspan="1">Median area of second metasomal tergite narrower, parallel-sided and weakly elevated (Figs <xref ref-type="fig" rid="F20">171</xref>, <xref ref-type="fig" rid="F20">173</xref>); dorsolateral impressions of second tergite weak. Longitudinal diameter of eye 3.4–3.8× longer than malar space (front view; Fig. <xref ref-type="fig" rid="F20">169</xref>). Malar suture absent. Ovipositor sheath ca. 3× longer than hind tibia</td><td rowspan="1" colspan="1">
                      <bold><italic><tp:taxon-name><tp:taxon-name-part taxon-name-part-type="genus" reg="Syntomernus">S.</tp:taxon-name-part> <tp:taxon-name-part taxon-name-part-type="species" reg="tamabae">tamabae</tp:taxon-name-part></tp:taxon-name></italic> (Maeto, 1991), comb. nov.</bold>
                    </td></tr><tr><td rowspan="1" colspan="1">–</td><td rowspan="1" colspan="1">Median area of second metasomal tergite wider, elongate-triangle and strongly elevated (Figs <xref ref-type="fig" rid="F20">177</xref>, <xref ref-type="fig" rid="F20">178</xref>; fig. 25 in <xref ref-type="bibr" rid="B33">Wei et al. 2013</xref>); dorsolateral impressions deep. Longitudinal diameter of eye 2.4–3.0× longer than malar space (front view; Fig. <xref ref-type="fig" rid="F20">175</xref>). Malar suture usually weakly impressed. Ovipositor sheath 3.3–3.6× longer than hind tibia</td><td rowspan="1" colspan="1">
                      <bold>7</bold>
                    </td></tr><tr><td rowspan="1" colspan="1">7</td><td rowspan="1" colspan="1">Vein 3-SR 0.94–1.17× as long as vein 2-SR (Fig. <xref ref-type="fig" rid="F20">176</xref>). Vein 2-SR 1.8–2.0× longer than vein r</td><td rowspan="1" colspan="1">
                      <bold><italic><tp:taxon-name><tp:taxon-name-part taxon-name-part-type="genus" reg="Syntomernus">S.</tp:taxon-name-part> <tp:taxon-name-part taxon-name-part-type="species" reg="asphondyliae">asphondyliae</tp:taxon-name-part></tp:taxon-name></italic> (Watanabe, 1940), comb. nov.</bold>
                    </td></tr><tr><td rowspan="1" colspan="1">–</td><td rowspan="1" colspan="1">Vein 3-SR ca. 1.5× longer than vein 2-SR (fig. 22 in <xref ref-type="bibr" rid="B33">Wei et al. 2013</xref>). Vein 2-SR ca. 1.1× longer than vein r</td><td rowspan="1" colspan="1">
                      <bold><italic><tp:taxon-name><tp:taxon-name-part taxon-name-part-type="genus" reg="Syntomernus">S.</tp:taxon-name-part> <tp:taxon-name-part taxon-name-part-type="species" reg="rhiknosus">rhiknosus</tp:taxon-name-part></tp:taxon-name></italic> (Huang &amp; van Achterberg, 2013), comb. nov.</bold>
                    </td></tr></tbody></table></table-wrap></tp:treatment-sec><tp:treatment-sec><!--Section generated to contain objects referenced in tp:taxon-treatment.--><fig id="F19" position="float" orientation="portrait"><object-id xmlns:xlink="http://www.w3.org/1999/xlink" content-type="doi" xlink:type="simple">10.3897/zookeys.999.58747.figures157-166</object-id><object-id xmlns:xlink="http://www.w3.org/1999/xlink" content-type="arpha" xlink:type="simple">9884B348-ED07-5B21-B485-DFBD4BEA73A9</object-id><label>Figures 157–166.</label><caption><p><italic><tp:taxon-name><tp:taxon-name-part taxon-name-part-type="genus" reg="Syntomernus">Syntomernus</tp:taxon-name-part> <tp:taxon-name-part taxon-name-part-type="species" reg="pusillus">pusillus</tp:taxon-name-part></tp:taxon-name></italic> Enderlein, 1920 (<bold>159–162</bold> lectotype, <named-content xmlns:xlink="http://www.w3.org/1999/xlink" content-type="dwc:institutional_code" xlink:type="simple">MIIZ</named-content>) and <italic><tp:taxon-name><tp:taxon-name-part taxon-name-part-type="genus" reg="Syntomernus">S.</tp:taxon-name-part> <tp:taxon-name-part taxon-name-part-type="species" reg="sunosei">sunosei</tp:taxon-name-part></tp:taxon-name></italic> (Maeto, 1991) (<bold>163–167</bold> holotype of <italic><tp:taxon-name><tp:taxon-name-part taxon-name-part-type="genus" reg="Bracon">Bracon</tp:taxon-name-part> <tp:taxon-name-part taxon-name-part-type="species" reg="flaccus">flaccus</tp:taxon-name-part></tp:taxon-name></italic> Papp, 1996, <named-content xmlns:xlink="http://www.w3.org/1999/xlink" content-type="dwc:institutional_code" xlink:type="simple">HNHM</named-content>) <bold>157</bold> habitus, lateral view <bold>158, 164</bold> head, front view <bold>159, 163</bold> head, dorsal view <bold>162, 160</bold> propodeum and first–third metasomal tergites, dorsolateral view <bold>161</bold> hind tarsus <bold>165</bold> habitus, dorsal view <bold>166</bold> propodeum and first–third metasomal tergites, dorsal view <bold>167</bold> first metasomal tergite, dorsal view. Scale bars: 1 mm (<bold>157, 165</bold>); 0.5 mm (<bold>158–164, 166</bold>); 0.25 mm (<bold>167</bold>).</p></caption><graphic xmlns:xlink="http://www.w3.org/1999/xlink" xlink:href="zookeys-999-001-g019.jpg" position="float" orientation="portrait" xlink:type="simple" id="oo_481367.jpg"><uri content-type="original_file" xlink:type="simple">https://binary.pensoft.net/fig/481367</uri></graphic></fig><fig id="F15" position="float" orientation="portrait"><object-id xmlns:xlink="http://www.w3.org/1999/xlink" content-type="doi" xlink:type="simple">10.3897/zookeys.999.58747.figures127-133</object-id><object-id xmlns:xlink="http://www.w3.org/1999/xlink" content-type="arpha" xlink:type="simple">4EF25CA5-2E99-5503-8F00-85F9EB93B132</object-id><label>Figures 127–133.</label><caption><p><italic><tp:taxon-name><tp:taxon-name-part taxon-name-part-type="genus" reg="Syntomernus">Syntomernus</tp:taxon-name-part> <tp:taxon-name-part taxon-name-part-type="species" reg="flavus">flavus</tp:taxon-name-part></tp:taxon-name></italic> sp. nov. (<bold>127–131</bold> holotype, <named-content xmlns:xlink="http://www.w3.org/1999/xlink" content-type="dwc:institutional_code" xlink:type="simple">NIBR</named-content><bold>132, 133</bold> paratype, female, <abbrev xmlns:xlink="http://www.w3.org/1999/xlink" content-type="institution" xlink:title="Science Museum of Natural Enemies (Geochang, South Korea)" id="ABBRID0EF1BI" xlink:type="simple">SMNE</abbrev>) <bold>127</bold> habitus, lateral view <bold>128</bold> head, front view <bold>129</bold> base of antenna <bold>130</bold> head and mesosoma, lateral view <bold>131</bold> head, dorsal view <bold>132</bold> head, ventrolateral view <bold>133</bold> propodeum, dorsal view. Scale bars: 1 mm (<bold>127</bold>); 0.5 mm (<bold>128–132</bold>); 0.25 mm (<bold>133</bold>).</p></caption><graphic xmlns:xlink="http://www.w3.org/1999/xlink" xlink:href="zookeys-999-001-g015.jpg" position="float" orientation="portrait" xlink:type="simple" id="oo_481363.jpg"><uri content-type="original_file" xlink:type="simple">https://binary.pensoft.net/fig/481363</uri></graphic></fig><fig id="F17" position="float" orientation="portrait"><object-id xmlns:xlink="http://www.w3.org/1999/xlink" content-type="doi" xlink:type="simple">10.3897/zookeys.999.58747.figures142-152</object-id><object-id xmlns:xlink="http://www.w3.org/1999/xlink" content-type="arpha" xlink:type="simple">22BE9224-9638-521B-AD95-495CDF7BD19C</object-id><label>Figures 142–152.</label><caption><p><italic><tp:taxon-name><tp:taxon-name-part taxon-name-part-type="genus" reg="Syntomernus">Syntomernus</tp:taxon-name-part> <tp:taxon-name-part taxon-name-part-type="species" reg="scabrosus">scabrosus</tp:taxon-name-part></tp:taxon-name></italic> sp. nov. (holotype, <named-content xmlns:xlink="http://www.w3.org/1999/xlink" content-type="dwc:institutional_code" xlink:type="simple">NIBR</named-content>) <bold>142</bold> habitus, lateral view <bold>143</bold> head, front view <bold>144</bold> head, lateral view <bold>145</bold> head, ventrolateral view <bold>146</bold> head, dorsal view <bold>147</bold> mesosoma, lateral view <bold>148</bold> hind tarsus <bold>149</bold> first metasomal tergite <bold>150</bold> apex of antenna <bold>151</bold> apex of hind tarsus <bold>152</bold> apex of ovipositor. Scale bars: 1 mm (<bold>142</bold>); 0.5 mm (<bold>143–149</bold>); 0.25 mm (<bold>150–152</bold>).</p></caption><graphic xmlns:xlink="http://www.w3.org/1999/xlink" xlink:href="zookeys-999-001-g017.jpg" position="float" orientation="portrait" xlink:type="simple" id="oo_481365.jpg"><uri content-type="original_file" xlink:type="simple">https://binary.pensoft.net/fig/481365</uri></graphic></fig><fig id="F20" position="float" orientation="portrait"><object-id xmlns:xlink="http://www.w3.org/1999/xlink" content-type="doi" xlink:type="simple">10.3897/zookeys.999.58747.figures168-178</object-id><object-id xmlns:xlink="http://www.w3.org/1999/xlink" content-type="arpha" xlink:type="simple">0E6417B1-0545-5DC3-944B-0D48AA140532</object-id><label>Figures 168–178.</label><caption><p><italic><tp:taxon-name><tp:taxon-name-part taxon-name-part-type="genus" reg="Syntomernus">Syntomernus</tp:taxon-name-part> <tp:taxon-name-part taxon-name-part-type="species" reg="tamabae">tamabae</tp:taxon-name-part></tp:taxon-name></italic> (Maeto, 1991) (<bold>168–173</bold> female, <named-content xmlns:xlink="http://www.w3.org/1999/xlink" content-type="dwc:institutional_code" xlink:type="simple">ZISP</named-content>) and <italic><tp:taxon-name><tp:taxon-name-part taxon-name-part-type="genus" reg="Syntomernus">S.</tp:taxon-name-part> <tp:taxon-name-part taxon-name-part-type="species" reg="asphondyliae">asphondyliae</tp:taxon-name-part></tp:taxon-name></italic> (Watanabe, 1940) (<bold>174–178</bold> paratype, <named-content xmlns:xlink="http://www.w3.org/1999/xlink" content-type="dwc:institutional_code" xlink:type="simple">EIHU</named-content>) <bold>168</bold> fore wing <bold>169, 175</bold> head, front view <bold>170, 174</bold> head, dorsal view <bold>173, 178</bold> metasoma, dorsal view <bold>172</bold> hind tarsus <bold>171, 177</bold> first metasomal tergite, dorsal view <bold>176</bold> habitus, lateral view. Scale bars: 1 mm (<bold>168, 176</bold>); 0.5 mm (<bold>169–175, 178</bold>); 0.25 mm (<bold>177</bold>).</p></caption><graphic xmlns:xlink="http://www.w3.org/1999/xlink" xlink:href="zookeys-999-001-g020.jpg" position="float" orientation="portrait" xlink:type="simple" id="oo_481368.jpg"><uri content-type="original_file" xlink:type="simple">https://binary.pensoft.net/fig/481368</uri></graphic></fig><fig id="F18" position="float" orientation="portrait"><object-id xmlns:xlink="http://www.w3.org/1999/xlink" content-type="doi" xlink:type="simple">10.3897/zookeys.999.58747.figures153-156</object-id><object-id xmlns:xlink="http://www.w3.org/1999/xlink" content-type="arpha" xlink:type="simple">3F8BC394-B45E-5419-8250-7FD9286D2E82</object-id><label>Figures 153–156.</label><caption><p><italic><tp:taxon-name><tp:taxon-name-part taxon-name-part-type="genus" reg="Syntomernus">Syntomernus</tp:taxon-name-part> <tp:taxon-name-part taxon-name-part-type="species" reg="scabrosus">scabrosus</tp:taxon-name-part></tp:taxon-name></italic> sp. nov. (holotype, <named-content xmlns:xlink="http://www.w3.org/1999/xlink" content-type="dwc:institutional_code" xlink:type="simple">NIBR</named-content>) <bold>153</bold> wings <bold>154</bold> mesosoma, dorsal view <bold>155</bold> metasoma, dorsal view <bold>156</bold> metasoma, dorsolateral view. Scale bars: 1 mm (<bold>153, 156</bold>); 0.5 mm (<bold>154, 155</bold>).</p></caption><graphic xmlns:xlink="http://www.w3.org/1999/xlink" xlink:href="zookeys-999-001-g018.jpg" position="float" orientation="portrait" xlink:type="simple" id="oo_481366.jpg"><uri content-type="original_file" xlink:type="simple">https://binary.pensoft.net/fig/481366</uri></graphic></fig><fig id="F16" position="float" orientation="portrait"><object-id xmlns:xlink="http://www.w3.org/1999/xlink" content-type="doi" xlink:type="simple">10.3897/zookeys.999.58747.figures134-141</object-id><object-id xmlns:xlink="http://www.w3.org/1999/xlink" content-type="arpha" xlink:type="simple">19445D43-3295-5C51-BC16-4907D4856606</object-id><label>Figures 134–141.</label><caption><p><italic><tp:taxon-name><tp:taxon-name-part taxon-name-part-type="genus" reg="Syntomernus">Syntomernus</tp:taxon-name-part> <tp:taxon-name-part taxon-name-part-type="species" reg="flavus">flavus</tp:taxon-name-part></tp:taxon-name></italic> sp. nov. (<bold>134–136</bold> holotype, <named-content xmlns:xlink="http://www.w3.org/1999/xlink" content-type="dwc:institutional_code" xlink:type="simple">NIBR</named-content><bold>139–141</bold> male paratype, <abbrev xmlns:xlink="http://www.w3.org/1999/xlink" content-type="institution" xlink:title="Science Museum of Natural Enemies (Geochang, South Korea)" id="ABBRID0EP3BI" xlink:type="simple">SMNE</abbrev>) <bold>134</bold> wings <bold>135</bold> hind tarsus <bold>136</bold> second and third metasomal tergites, dorsal view <bold>137</bold> apex of ovipositor <bold>138</bold> first and second metasomal tergites, dorsolateral view <bold>139</bold> habitus, lateral view <bold>140</bold> metasoma, dorsolateral view <bold>141</bold> head, front view. Scale bars: 1 mm (<bold>134, 139</bold>); 0.5 mm (<bold>135–138, 140, 141</bold>); 0.25 mm (<bold>137</bold>).</p></caption><graphic xmlns:xlink="http://www.w3.org/1999/xlink" xlink:href="zookeys-999-001-g016.jpg" position="float" orientation="portrait" xlink:type="simple" id="oo_481364.jpg"><uri content-type="original_file" xlink:type="simple">https://binary.pensoft.net/fig/481364</uri></graphic></fig></tp:treatment-sec><ref-list><ref id="B4"><mixed-citation xmlns:xlink="http://www.w3.org/1999/xlink" xlink:type="simple"><person-group><name name-style="western"><surname>Enderlein</surname><given-names>G</given-names></name></person-group> (<year>1920</year>) <article-title>Zur Kenntnis aussereuropäischer Braconiden.</article-title><source>Archiv für Naturgeschichte</source><volume>84</volume>: <fpage>51</fpage>–<lpage>224</lpage>. <ext-link xlink:type="simple" ext-link-type="doi" xlink:href="10.5962/bhl.part.13627">https://doi.org/10.5962/bhl.part.13627</ext-link></mixed-citation></ref><ref id="B26"><mixed-citation xmlns:xlink="http://www.w3.org/1999/xlink" xlink:type="simple"><person-group><name name-style="western"><surname>Shenefelt</surname><given-names>RD</given-names></name></person-group> (<year>1978</year>) <article-title>Pars 15. <tp:taxon-name><tp:taxon-name-part taxon-name-part-type="family">Braconidae</tp:taxon-name-part></tp:taxon-name> 10. <tp:taxon-name><tp:taxon-name-part taxon-name-part-type="subfamily">Braconinae</tp:taxon-name-part></tp:taxon-name>, <tp:taxon-name><tp:taxon-name-part taxon-name-part-type="subfamily">Gnathobraconinae</tp:taxon-name-part></tp:taxon-name>, <tp:taxon-name><tp:taxon-name-part taxon-name-part-type="subfamily">Mesostoinae</tp:taxon-name-part></tp:taxon-name>, <tp:taxon-name><tp:taxon-name-part taxon-name-part-type="subfamily">Pseudodicrogeniinae</tp:taxon-name-part></tp:taxon-name>, <tp:taxon-name><tp:taxon-name-part taxon-name-part-type="subfamily">Telengainae</tp:taxon-name-part></tp:taxon-name>, <tp:taxon-name><tp:taxon-name-part taxon-name-part-type="subfamily">Ypsistocerinae</tp:taxon-name-part></tp:taxon-name> plus <tp:taxon-name><tp:taxon-name-part taxon-name-part-type="family">Braconidae</tp:taxon-name-part></tp:taxon-name> in general, major groups, unplaced genera and species.</article-title> In: <person-group><name name-style="western"><surname>van Achterberg</surname><given-names>C</given-names></name><name name-style="western"><surname>Shenefelt</surname><given-names>RD</given-names></name></person-group> (<role>Eds</role>) <issue-title>Hymenopterorum Catalogus.</issue-title><source>Nova Editio. Dr. W. Junk B.V., Hague</source>, <fpage>1425</fpage>–<lpage>1872</lpage>.</mixed-citation></ref><ref id="B25"><mixed-citation xmlns:xlink="http://www.w3.org/1999/xlink" xlink:type="simple"><person-group><name name-style="western"><surname>Quicke</surname><given-names>DLJ</given-names></name></person-group> (<year>1987</year>) <article-title>The Old World genera of braconine wasps (<tp:taxon-name><tp:taxon-name-part taxon-name-part-type="order">Hymenoptera</tp:taxon-name-part></tp:taxon-name>: <tp:taxon-name><tp:taxon-name-part taxon-name-part-type="family">Braconidae</tp:taxon-name-part></tp:taxon-name>).</article-title><source>Journal of Natural History</source><volume>21</volume>: <fpage>43</fpage>–<lpage>157</lpage>. <ext-link xlink:type="simple" ext-link-type="doi" xlink:href="10.1080/00222938700770031">https://doi.org/10.1080/00222938700770031</ext-link></mixed-citation></ref><ref id="B30"><mixed-citation xmlns:xlink="http://www.w3.org/1999/xlink" xlink:type="simple"><person-group><name name-style="western"><surname>van Achterberg</surname><given-names>C</given-names></name><name name-style="western"><surname>Hosaka</surname><given-names>T</given-names></name><name name-style="western"><surname>Ng</surname><given-names>YF</given-names></name><name name-style="western"><surname>Ghani</surname><given-names>IBA</given-names></name></person-group> (<year>2009</year>) <article-title>The braconid parasitoids (<tp:taxon-name><tp:taxon-name-part taxon-name-part-type="order">Hymenoptera</tp:taxon-name-part></tp:taxon-name>: <tp:taxon-name><tp:taxon-name-part taxon-name-part-type="family">Braconidae</tp:taxon-name-part></tp:taxon-name>) associated with seeds of <tp:taxon-name><tp:taxon-name-part taxon-name-part-type="family">Dipterocarpaceae</tp:taxon-name-part></tp:taxon-name> in Malaysia.</article-title><source>Journal of Natural History</source><volume>43</volume>(<issue>11–12</issue>): <fpage>635</fpage>–<lpage>686</lpage>. <ext-link xlink:type="simple" ext-link-type="doi" xlink:href="10.1080/00222930802610501">https://doi.org/10.1080/00222930802610501</ext-link></mixed-citation></ref><ref id="B33"><mixed-citation xmlns:xlink="http://www.w3.org/1999/xlink" xlink:type="simple"><person-group><name name-style="western"><surname>Wei</surname><given-names>P</given-names></name><name name-style="western"><surname>Li</surname><given-names>Z</given-names></name><name name-style="western"><surname>van Achterberg</surname><given-names>C</given-names></name><name name-style="western"><surname>Feng</surname><given-names>G</given-names></name><name name-style="western"><surname>Xiao</surname><given-names>H</given-names></name><name name-style="western"><surname>Huang</surname><given-names>D-W</given-names></name></person-group> (<year>2013</year>) <article-title>Two new species of the genus <italic><tp:taxon-name><tp:taxon-name-part taxon-name-part-type="genus">Ficobracon</tp:taxon-name-part></tp:taxon-name></italic> van Achterberg and Weiblen (<tp:taxon-name><tp:taxon-name-part taxon-name-part-type="order">Hymenoptera</tp:taxon-name-part></tp:taxon-name>: <tp:taxon-name><tp:taxon-name-part taxon-name-part-type="family">Braconidae</tp:taxon-name-part></tp:taxon-name>) from China, expanding its host range.</article-title><source>Zootaxa</source><volume>3640</volume>(<issue>3</issue>): <fpage>465</fpage>–<lpage>472</lpage>. <ext-link xlink:type="simple" ext-link-type="doi" xlink:href="10.11646/zootaxa.3640.3.8">https://doi.org/10.11646/zootaxa.3640.3.8</ext-link></mixed-citation></ref><ref id="B15"><mixed-citation xmlns:xlink="http://www.w3.org/1999/xlink" xlink:type="simple"><person-group><name name-style="western"><surname>Maetô</surname><given-names>K</given-names></name></person-group> (<year>1991</year>) Braconid parasitoids (<tp:taxon-name><tp:taxon-name-part taxon-name-part-type="order">Hymenoptera</tp:taxon-name-part></tp:taxon-name>) of the gall-making <tp:taxon-name><tp:taxon-name-part taxon-name-part-type="family">Cecidomyiidae</tp:taxon-name-part></tp:taxon-name> (<tp:taxon-name><tp:taxon-name-part taxon-name-part-type="order">Diptera</tp:taxon-name-part></tp:taxon-name>) in Japan. Japanese Journal of Entomology 59(2) (1918): 295–313.</mixed-citation></ref><ref id="B32"><mixed-citation xmlns:xlink="http://www.w3.org/1999/xlink" xlink:type="simple"><person-group><name name-style="western"><surname>van Achterberg</surname><given-names>C</given-names></name><name name-style="western"><surname>Weiblen</surname><given-names>GD</given-names></name></person-group> (<year>2000</year>) <article-title><italic><tp:taxon-name><tp:taxon-name-part taxon-name-part-type="genus">Ficobracon</tp:taxon-name-part> <tp:taxon-name-part taxon-name-part-type="species">brusi</tp:taxon-name-part></tp:taxon-name></italic> gen. nov. &amp; spec. nov. (<tp:taxon-name><tp:taxon-name-part taxon-name-part-type="order">Hymenoptera</tp:taxon-name-part></tp:taxon-name>: <tp:taxon-name><tp:taxon-name-part taxon-name-part-type="family">Braconidae</tp:taxon-name-part></tp:taxon-name>), a parasitoid reared from figs in Papua New Guinea.</article-title><source>Zoologische Mededelingen Leiden</source><volume>74</volume>(<issue>2</issue>): <fpage>51</fpage>–<lpage>55</lpage>.</mixed-citation></ref><ref id="B17"><mixed-citation xmlns:xlink="http://www.w3.org/1999/xlink" xlink:type="simple"><person-group><name name-style="western"><surname>Matsuo</surname><given-names>K</given-names></name><name name-style="western"><surname>Uechi</surname><given-names>N</given-names></name><name name-style="western"><surname>Tokuda</surname><given-names>M</given-names></name><name name-style="western"><surname>Maeto</surname><given-names>K</given-names></name><name name-style="western"><surname>Yukawa</surname><given-names>J</given-names></name></person-group> (<year>2016</year>) <article-title>Host range of braconid species (<tp:taxon-name><tp:taxon-name-part taxon-name-part-type="order">Hymenoptera</tp:taxon-name-part></tp:taxon-name>: <tp:taxon-name><tp:taxon-name-part taxon-name-part-type="family">Braconidae</tp:taxon-name-part></tp:taxon-name>) that attack <tp:taxon-name><tp:taxon-name-part taxon-name-part-type="tribe">Asphondyliini</tp:taxon-name-part></tp:taxon-name> (<tp:taxon-name><tp:taxon-name-part taxon-name-part-type="order">Diptera</tp:taxon-name-part></tp:taxon-name>: <tp:taxon-name><tp:taxon-name-part taxon-name-part-type="family">Cecidomyiidae</tp:taxon-name-part></tp:taxon-name>) in Japan.</article-title><source>Entomological Science</source><volume>19</volume>: <fpage>3</fpage>–<lpage>8</lpage>. <ext-link xlink:type="simple" ext-link-type="doi" xlink:href="10.1111/ens.12167">https://doi.org/10.1111/ens.12167</ext-link></mixed-citation></ref><ref id="B16"><mixed-citation xmlns:xlink="http://www.w3.org/1999/xlink" xlink:type="simple"><person-group><name name-style="western"><surname>Maqbool</surname><given-names>A</given-names></name><name name-style="western"><surname>Akbar</surname><given-names>SA</given-names></name><name name-style="western"><surname>Wachkoo</surname><given-names>AA</given-names></name></person-group> (<year>2018</year>) <article-title>First record of the genus <italic><tp:taxon-name><tp:taxon-name-part taxon-name-part-type="genus">Ficobracon</tp:taxon-name-part></tp:taxon-name></italic> (<tp:taxon-name><tp:taxon-name-part taxon-name-part-type="order">Hymenoptera</tp:taxon-name-part></tp:taxon-name>: <tp:taxon-name><tp:taxon-name-part taxon-name-part-type="family">Braconidae</tp:taxon-name-part></tp:taxon-name>) from India, with description of new species.</article-title><source>Zootaxa</source><volume>4379</volume>(<issue>3</issue>): <fpage>421</fpage>–<lpage>428</lpage>. <ext-link xlink:type="simple" ext-link-type="doi" xlink:href="10.11646/zootaxa.4379.3.5">https://doi.org/10.11646/zootaxa.4379.3.5</ext-link></mixed-citation></ref><ref id="B3"><mixed-citation xmlns:xlink="http://www.w3.org/1999/xlink" xlink:type="simple"><person-group><name name-style="western"><surname>Chen</surname><given-names>J</given-names></name><name name-style="western"><surname>Yang</surname><given-names>J</given-names></name></person-group> (<year>2006</year>) <source>Systematic studies on <tp:taxon-name><tp:taxon-name-part taxon-name-part-type="subfamily">Braconinae</tp:taxon-name-part></tp:taxon-name> of China. (<tp:taxon-name><tp:taxon-name-part taxon-name-part-type="order">Hymenoptera</tp:taxon-name-part></tp:taxon-name>: <tp:taxon-name><tp:taxon-name-part taxon-name-part-type="family">Braconidae</tp:taxon-name-part></tp:taxon-name>).</source><publisher-name>Fujian Science and Technology Publishing House</publisher-name>, <publisher-loc>Fujian</publisher-loc>, <size units="page">304 pp</size>.</mixed-citation></ref></ref-list></tp:taxon-treatment>
