# Supplementary material for: New species of the genera Bracon Fabricius and Syntomernus Enderlein (Hymenoptera, Braconidae, Braconinae) from South Korea
Source: Zookeys. 2020 Nov 30;999:1–47. doi: 10.3897/zookeys.999.58747 (PMC7723887; doi:10.3897/zookeys.999.58747)
Supplement: XML Treatment for Syntomernus flavus [file zookeys.999.58747-treatment6.xml]

<!DOCTYPE tp:taxon-treatment
  PUBLIC "-//TaxonX//DTD Taxonomic Treatment Publishing DTD v0 20100105//EN" "tax-treatment-NSO.dtd">
<tp:taxon-treatment xmlns:tp="http://www.plazi.org/taxpub"><tp:treatment-meta><kwd-group><label>Taxon classification</label><kwd><named-content xmlns:xlink="http://www.w3.org/1999/xlink" content-type="kingdom">Animalia</named-content></kwd><kwd><named-content xmlns:xlink="http://www.w3.org/1999/xlink" content-type="order">Hymenoptera</named-content></kwd><kwd><named-content xmlns:xlink="http://www.w3.org/1999/xlink" content-type="family">Braconidae</named-content></kwd></kwd-group><mixed-citation publication-type="journal"><person-group><name><surname>Samartsev</surname><given-names>Konstantin</given-names></name><name><surname>Ku</surname><given-names>Deok-Seo</given-names></name></person-group><article-title>New species of the genera <italic><tp:taxon-name><tp:taxon-name-part taxon-name-part-type="genus" reg="Bracon">Bracon</tp:taxon-name-part></tp:taxon-name></italic> Fabricius and <italic><tp:taxon-name><tp:taxon-name-part taxon-name-part-type="genus" reg="Syntomernus">Syntomernus</tp:taxon-name-part></tp:taxon-name></italic> Enderlein (<tp:taxon-name><tp:taxon-name-part taxon-name-part-type="order">Hymenoptera</tp:taxon-name-part></tp:taxon-name>, <tp:taxon-name><tp:taxon-name-part taxon-name-part-type="family">Braconidae</tp:taxon-name-part></tp:taxon-name>, <tp:taxon-name><tp:taxon-name-part taxon-name-part-type="subfamily">Braconinae</tp:taxon-name-part></tp:taxon-name>) from South Korea</article-title><source>Zookeys</source><day>30</day><month>11</month><year>2020</year><volume>999</volume><fpage>1</fpage><lpage>47</lpage><pub-id pub-id-type="doi">10.3897/zookeys.999.58747</pub-id></mixed-citation></tp:treatment-meta><tp:nomenclature><tp:taxon-name><object-id xmlns:xlink="http://www.w3.org/1999/xlink" content-type="arpha" xlink:type="simple">6A1CD802-30CD-5001-A8ED-2D41C79341FD</object-id>
              <tp:taxon-name-part taxon-name-part-type="genus" reg="Syntomernus">Syntomernus</tp:taxon-name-part>
              <tp:taxon-name-part taxon-name-part-type="species" reg="flavus">flavus</tp:taxon-name-part>
              <object-id xmlns:xlink="http://www.w3.org/1999/xlink" content-type="zoobank" xlink:type="simple">http://zoobank.org/D0039386-8036-49EB-BDE3-F80D39FF1FA9</object-id>
            </tp:taxon-name><tp:taxon-status xmlns:xlink="http://www.w3.org/1999/xlink" xlink:type="simple">sp. nov.</tp:taxon-status><xref ref-type="fig" rid="F15">Figs 127–133</xref><xref ref-type="fig" rid="F16">, 134–141</xref></tp:nomenclature><tp:treatment-sec sec-type="type material" id="SECID0EOXBI"><title>Type material.</title><p><bold><italic>Holotype.</italic></bold> South Korea – <bold>Gyeonggi-do</bold> • female; Gapyeong-gun, [14] Cheongpyeong-myeon, Cheongpyeong-ri, Cheongpyeong Amusement Park; 14 Jun. 1992; D.-S. Ku leg.; 541; <named-content xmlns:xlink="http://www.w3.org/1999/xlink" content-type="dwc:institutional_code" xlink:type="simple">NIBR</named-content>.</p><p><bold><italic>Paratypes</italic>.</bold> 3 females, 1 male. South Korea – <bold>Gangwon-do</bold> • 1 female; Yeongwol-gun, [11] Kimsatgat-myeon, Nae-ri, Town Gijeon; 28 May 1998; Jeong-Gyu Kim leg.; 20; <abbrev xmlns:xlink="http://www.w3.org/1999/xlink" content-type="institution" xlink:title="Science Museum of Natural Enemies (Geochang, South Korea)" id="ABBRID0EJYBI" xlink:type="simple">SMNE</abbrev>. – <bold>Gyeonggi-do</bold> • 1 female; Suwon-si, [15] Gwonseon-gu, Seodun-dong, Yeogisan Mountain; 14 Aug. 1995; J.Y. Choi leg.; Malaise trap; 1201; <abbrev xmlns:xlink="http://www.w3.org/1999/xlink" content-type="institution" xlink:title="Science Museum of Natural Enemies (Geochang, South Korea)" id="ABBRID0EQYBI" xlink:type="simple">SMNE</abbrev>. – <bold>Gyeongsangnam-do</bold> • 1 female; Geochang-gun, [26] Geochang-eup, Songjeong-ri; <named-content xmlns:xlink="http://www.w3.org/1999/xlink" content-type="dwc:verbatimCoordinates" xlink:type="simple"><named-content content-type="geo-json" specific-use="{&#34;type&#34;:&#34;Point&#34;,&#34;coordinates&#34;:[127.885000,35.671200]}" id="NCID0E1YBI" xlink:type="simple">35.6712, 127.885</named-content></named-content>; 3 Jun. 2019; K. Samartsev leg.; forest on a mountain; B0080; <named-content xmlns:xlink="http://www.w3.org/1999/xlink" content-type="dwc:institutional_code" xlink:type="simple">ZISP</named-content> • 1 male; Geoje-si, [30] Dongbu-myeon, Hakdong-ri; 23 Jun. 1990; D.-S. Ku leg.; 18; <abbrev xmlns:xlink="http://www.w3.org/1999/xlink" content-type="institution" xlink:title="Science Museum of Natural Enemies (Geochang, South Korea)" id="ABBRID0EEZBI" xlink:type="simple">SMNE</abbrev>.</p><fig id="F15" position="float" orientation="portrait"><object-id xmlns:xlink="http://www.w3.org/1999/xlink" content-type="doi" xlink:type="simple">10.3897/zookeys.999.58747.figures127-133</object-id><object-id xmlns:xlink="http://www.w3.org/1999/xlink" content-type="arpha" xlink:type="simple">4EF25CA5-2E99-5503-8F00-85F9EB93B132</object-id><label>Figures 127–133.</label><caption><p><italic><tp:taxon-name><tp:taxon-name-part taxon-name-part-type="genus" reg="Syntomernus">Syntomernus</tp:taxon-name-part> <tp:taxon-name-part taxon-name-part-type="species" reg="flavus">flavus</tp:taxon-name-part></tp:taxon-name></italic> sp. nov. (<bold>127–131</bold> holotype, <named-content xmlns:xlink="http://www.w3.org/1999/xlink" content-type="dwc:institutional_code" xlink:type="simple">NIBR</named-content><bold>132, 133</bold> paratype, female, <abbrev xmlns:xlink="http://www.w3.org/1999/xlink" content-type="institution" xlink:title="Science Museum of Natural Enemies (Geochang, South Korea)" id="ABBRID0EF1BI" xlink:type="simple">SMNE</abbrev>) <bold>127</bold> habitus, lateral view <bold>128</bold> head, front view <bold>129</bold> base of antenna <bold>130</bold> head and mesosoma, lateral view <bold>131</bold> head, dorsal view <bold>132</bold> head, ventrolateral view <bold>133</bold> propodeum, dorsal view. Scale bars: 1 mm (<bold>127</bold>); 0.5 mm (<bold>128–132</bold>); 0.25 mm (<bold>133</bold>).</p></caption><graphic xmlns:xlink="http://www.w3.org/1999/xlink" xlink:href="zookeys-999-001-g015.jpg" position="float" orientation="portrait" xlink:type="simple" id="oo_481363.jpg"><uri content-type="original_file" xlink:type="simple">https://binary.pensoft.net/fig/481363</uri></graphic></fig></tp:treatment-sec><tp:treatment-sec sec-type="etymology" id="SECID0ED2BI"><title>Etymology.</title><p>The Latin <italic><tp:taxon-name><tp:taxon-name-part taxon-name-part-type="genus" reg="Syntomernus"/><tp:taxon-name-part taxon-name-part-type="species" reg="flavus">flavus</tp:taxon-name-part></tp:taxon-name></italic> for (pale) yellow refers to entirely light-coloured body characterising the new species.</p><fig id="F16" position="float" orientation="portrait"><object-id xmlns:xlink="http://www.w3.org/1999/xlink" content-type="doi" xlink:type="simple">10.3897/zookeys.999.58747.figures134-141</object-id><object-id xmlns:xlink="http://www.w3.org/1999/xlink" content-type="arpha" xlink:type="simple">19445D43-3295-5C51-BC16-4907D4856606</object-id><label>Figures 134–141.</label><caption><p><italic><tp:taxon-name><tp:taxon-name-part taxon-name-part-type="genus" reg="Syntomernus">Syntomernus</tp:taxon-name-part> <tp:taxon-name-part taxon-name-part-type="species" reg="flavus">flavus</tp:taxon-name-part></tp:taxon-name></italic> sp. nov. (<bold>134–136</bold> holotype, <named-content xmlns:xlink="http://www.w3.org/1999/xlink" content-type="dwc:institutional_code" xlink:type="simple">NIBR</named-content><bold>139–141</bold> male paratype, <abbrev xmlns:xlink="http://www.w3.org/1999/xlink" content-type="institution" xlink:title="Science Museum of Natural Enemies (Geochang, South Korea)" id="ABBRID0EP3BI" xlink:type="simple">SMNE</abbrev>) <bold>134</bold> wings <bold>135</bold> hind tarsus <bold>136</bold> second and third metasomal tergites, dorsal view <bold>137</bold> apex of ovipositor <bold>138</bold> first and second metasomal tergites, dorsolateral view <bold>139</bold> habitus, lateral view <bold>140</bold> metasoma, dorsolateral view <bold>141</bold> head, front view. Scale bars: 1 mm (<bold>134, 139</bold>); 0.5 mm (<bold>135–138, 140, 141</bold>); 0.25 mm (<bold>137</bold>).</p></caption><graphic xmlns:xlink="http://www.w3.org/1999/xlink" xlink:href="zookeys-999-001-g016.jpg" position="float" orientation="portrait" xlink:type="simple" id="oo_481364.jpg"><uri content-type="original_file" xlink:type="simple">https://binary.pensoft.net/fig/481364</uri></graphic></fig></tp:treatment-sec><tp:treatment-sec sec-type="description" id="SECID0EP4BI"><title>Description.</title><p><bold>Female.</bold> Body length 3.3–3.8 mm; fore wing length 3.9–4.0 mm.</p><p><bold><italic>Head</italic>.</bold> Width of head (dorsal view) 2.0–2.1× its median length. Transverse diameter of eye (dorsal view) 2.2–2.8× longer than temple. Eyes with sparse, short setae. <abbrev xmlns:xlink="http://www.w3.org/1999/xlink" xlink:title="ocular-ocellar distance" id="ABBRID0E54BI" xlink:type="simple">OOL</abbrev> 2.7–3.1× <abbrev xmlns:xlink="http://www.w3.org/1999/xlink" xlink:title="maximum diameter of lateral ocellus" id="ABBRID0EC5BI" xlink:type="simple">Od</abbrev>; <abbrev xmlns:xlink="http://www.w3.org/1999/xlink" xlink:title="postocellar distance" id="ABBRID0EG5BI" xlink:type="simple">POL</abbrev> 1.0–1.1× <abbrev xmlns:xlink="http://www.w3.org/1999/xlink" xlink:title="maximum diameter of lateral ocellus" id="ABBRID0EK5BI" xlink:type="simple">Od</abbrev>; <abbrev xmlns:xlink="http://www.w3.org/1999/xlink" xlink:title="ocular-ocellar distance" id="ABBRID0EO5BI" xlink:type="simple">OOL</abbrev> 2.5–2.8× <abbrev xmlns:xlink="http://www.w3.org/1999/xlink" xlink:title="postocellar distance" id="ABBRID0ES5BI" xlink:type="simple">POL</abbrev>. Frons with deep mid-longitudinal groove. Longitudinal diameter of eye in lateral view 1.2–1.3× larger than its transverse diameter. Transverse diameter of eye (lateral view) 2.2–2.9× longer than minimum width of temple, hind margins of eye and temple parallel to broadened downwards. Face width 1.3–1.5× combined height of face and clypeus; 2.1–2.2× larger than width of hypoclypeal depression. Longitudinal diameter of eye 2.5–2.7× longer than malar space (front view); malar space 0.85–0.92× base of mandible. Malar suture absent. Width of hypoclypeal depression 1.1–1.2× larger than distance from depression to eye. Clypeus separated from face by weak dorsal carina, flattened, with protruding ventral rim, height of clypeus 0.3–0.4× width of hypoclypeal depression, clypeal sulcus absent, dorsal clypeal margin sharp. Maxillary palp longer than eye, but shorter than head.</p><p><bold><italic>Antenna</italic></bold> 1.0–1.1× longer than fore wing, with 34–36 antennomeres. First flagellomere 3.0–3.2× longer than its apical width, 1.2–1.3× longer than second flagellomere. Middle and penultimate flagellomeres 1.8–1.9× and 1.9–2.1× longer than wide, respectively. Apical flagellomere spiculate.</p><p><bold><italic>Mesosoma</italic></bold> 1.4× longer than its maximum height. Transverse pronotal sulcus smooth, deep anteriorly and posteriorly, smoothened medially. Notauli deep anteriorly, smoothened or absent posteriorly, not united. Mesoscutum setose on notauli and medio-posteriorly, anteromedially widely glabrous. Scutellar sulcus crenulate. Mesepimeral sulcus smooth or weakly crenulate, mesopleural pit weak, furrow-like. Median area of metanotum (dorsal view) with incomplete median carina. Metapleural sulcus smooth. Mid-longitudinal keel developed in apical half of propodeum, simple and high. Propodeal spiracle round, located behind middle of propodeum.</p><p><bold><italic>Wings.</italic></bold> Fore wing 1.1–1.2× longer than body. Pterostigma 3.1–3.7× longer than wide. Vein r arising from basal 0.35–0.40 of pterostigma. Vein 1-R1 1.4–1.6× longer than pterostigma. Marginal cell 10–25× longer than distance from its apex to apex of wing. Vein 3-SR 1.4–2.1× longer than vein r, 0.24–0.27× as long as vein SR1, 0.8–1.1× as long as vein 2-SR. Vein 1-M 0.65–0.70× vein 1-SR+M, 1.9–2.5× vein m-cu. 1.9–2.4× longer than vein cu-a. Vein 2-SR+M 0.10–0.25× as long as vein 2-SR, 0.25–0.50× as long as vein m-cu. Vein 1-CU1 (posterior margin of discal cell) 2.8–3.6× longer than vein cu-a. Vein cu-a interstitial or weakly postfurcal. Vein 2-1A of hind wing absent or very short; vein r-m weakly antefurcal.</p><p><bold><italic>Legs.</italic></bold> Fore tibia with weakly thickened longitudinal and transverse apical rows of long setae. Hind femur 3.8–4.2× longer than wide. Hind tibia 1.3× longer than hind femur, without subapical row of thick setae, its inner spur 0.4–0.5× as long as hind basitarsus. Hind tarsus 0.90–0.95× as long as hind tibia. Fifth segment (without pretarsus) of hind tarsus 0.40–0.45× as long as hind basitarsus and 0.87–0.94× as long as second segment. Claws with large, protruding and blunt basal lobes.</p><p><bold><italic>Metasoma</italic></bold> 1.2–1.4× longer than mesosoma. Median length of first tergite (measured from petiolar tubercle) 0.75–0.90× as large as its apical width. Dorsolateral carinae of first metasomal tergite developed, dorsal carinae complete. Median area of first tergite separated by rugose furrow, 0.6–0.7× apical width of tergite, with distinct mid-longitudinal impression. Second tergite medially 1.1–1.2× longer than third tergite and 0.65–0.85× as large as apical width of first tergite. Basal width of second metasomal tergite 1.7–2.0× larger than its median length. Median area of second tergite strongly elevated, elongate triangular, with sharp crenulate margin. Anterolateral areas of second tergite wide, transverse, rounded, weakly elevated, with crenulated margin. Dorsolateral impressions of second tergite deep, s-shaped, crenulated. Spiracle of second metasomal tergite located in middle of tergite. Suture between second and third tergites deep and wide, curved and rugose. Apical margins of third to sixth tergites thick, with deep, weakly crenulate transverse subapical grooves. Ovipositor sheath 2.7–3.1× longer than hind tibia and 0.79–0.86× as long as fore wing. Apex of ovipositor with developed nodus and ventral serration.</p><p><bold><italic>Sculpture.</italic></bold> Most of head and mesosoma smooth. Face weakly granulate; gena smooth or weakly granulate in lower part, malar space granulate, frons smooth or weakly granulate. First metasomal tergite laterally smooth, its median area posteriorly rugose. Second tergite medially areolate-rugose, with smooth hind margin and elevated areas. Third–sixth tergites with weak papillary-like sculpture.</p><p><bold><italic>Colour.</italic></bold> Body brownish yellow. Scape yellow, flagellum yellowish brown, apically darkening. Maxillary palps, fore coxa and tegulae pale yellow or yellow. Wing membrane weakly darkened, darker apically; pterostigma brown with large yellow patch basally, wing veins yellowish brown.</p><p><bold>Male.</bold> Body length 3.2 mm; fore wing length 3.3 mm. Longitudinal diameter of eye 2.2× longer than malar space (front view); malar space 0.8× base of mandible. Antenna 1.3× longer than fore wing, with 35 antennomeres. First flagellomere 4.1× longer than its apical width. Middle flagellomeres 2.5× longer than wide. Pterostigma 2.4× longer than wide. Median length of first tergite (measured from petiolar tubercle) 0.95× as large as its apical width.</p></tp:treatment-sec><tp:treatment-sec sec-type="diagnosis" id="SECID0ELACI"><title>Diagnosis.</title><p>The new species is remarkable by the light colouration of body, basally yellow and apically brown pterostigma, weakly sculptured elevated areas of second metasomal tergite and glabrous median lobe of mesoscutum.</p></tp:treatment-sec></tp:taxon-treatment>
