# Supplementary material for: New species of the genera Bracon Fabricius and Syntomernus Enderlein (Hymenoptera, Braconidae, Braconinae) from South Korea
Source: Zookeys. 2020 Nov 30;999:1–47. doi: 10.3897/zookeys.999.58747 (PMC7723887; doi:10.3897/zookeys.999.58747)
Supplement: XML Treatment for Syntomernus scabrosus [file zookeys.999.58747-treatment7.xml]

<!DOCTYPE tp:taxon-treatment
  PUBLIC "-//TaxonX//DTD Taxonomic Treatment Publishing DTD v0 20100105//EN" "tax-treatment-NSO.dtd">
<tp:taxon-treatment xmlns:tp="http://www.plazi.org/taxpub"><tp:treatment-meta><kwd-group><label>Taxon classification</label><kwd><named-content xmlns:xlink="http://www.w3.org/1999/xlink" content-type="kingdom">Animalia</named-content></kwd><kwd><named-content xmlns:xlink="http://www.w3.org/1999/xlink" content-type="order">Hymenoptera</named-content></kwd><kwd><named-content xmlns:xlink="http://www.w3.org/1999/xlink" content-type="family">Braconidae</named-content></kwd></kwd-group><mixed-citation publication-type="journal"><person-group><name><surname>Samartsev</surname><given-names>Konstantin</given-names></name><name><surname>Ku</surname><given-names>Deok-Seo</given-names></name></person-group><article-title>New species of the genera <italic><tp:taxon-name><tp:taxon-name-part taxon-name-part-type="genus" reg="Bracon">Bracon</tp:taxon-name-part></tp:taxon-name></italic> Fabricius and <italic><tp:taxon-name><tp:taxon-name-part taxon-name-part-type="genus" reg="Syntomernus">Syntomernus</tp:taxon-name-part></tp:taxon-name></italic> Enderlein (<tp:taxon-name><tp:taxon-name-part taxon-name-part-type="order">Hymenoptera</tp:taxon-name-part></tp:taxon-name>, <tp:taxon-name><tp:taxon-name-part taxon-name-part-type="family">Braconidae</tp:taxon-name-part></tp:taxon-name>, <tp:taxon-name><tp:taxon-name-part taxon-name-part-type="subfamily">Braconinae</tp:taxon-name-part></tp:taxon-name>) from South Korea</article-title><source>Zookeys</source><day>30</day><month>11</month><year>2020</year><volume>999</volume><fpage>1</fpage><lpage>47</lpage><pub-id pub-id-type="doi">10.3897/zookeys.999.58747</pub-id></mixed-citation></tp:treatment-meta><tp:nomenclature><tp:taxon-name><object-id xmlns:xlink="http://www.w3.org/1999/xlink" content-type="arpha" xlink:type="simple">E106F930-124C-52F4-9EEB-10E7F3B5C035</object-id>
              <tp:taxon-name-part taxon-name-part-type="genus" reg="Syntomernus">Syntomernus</tp:taxon-name-part>
              <tp:taxon-name-part taxon-name-part-type="species" reg="scabrosus">scabrosus</tp:taxon-name-part>
              <object-id xmlns:xlink="http://www.w3.org/1999/xlink" content-type="zoobank" xlink:type="simple">http://zoobank.org/3ADBA024-0B63-4636-A909-C99333A5E75B</object-id>
            </tp:taxon-name><tp:taxon-status xmlns:xlink="http://www.w3.org/1999/xlink" xlink:type="simple">sp. nov.</tp:taxon-status><xref ref-type="fig" rid="F17">Figs 142–152</xref><xref ref-type="fig" rid="F18">, 153–156</xref></tp:nomenclature><tp:treatment-sec sec-type="type material" id="SECID0EACCI"><title>Type material.</title><p><bold><italic>Holotype.</italic></bold> South Korea – <bold>Gangwon-do</bold> • 1 female; Yeongwol-gun, [12] Kimsatgat-myeon, Nae-ri, Town Gijeon; 28 May 1998; Jeong-Gyu Kim leg.; 540; <named-content xmlns:xlink="http://www.w3.org/1999/xlink" content-type="dwc:institutional_code" xlink:type="simple">NIBR</named-content>.</p><fig id="F17" position="float" orientation="portrait"><object-id xmlns:xlink="http://www.w3.org/1999/xlink" content-type="doi" xlink:type="simple">10.3897/zookeys.999.58747.figures142-152</object-id><object-id xmlns:xlink="http://www.w3.org/1999/xlink" content-type="arpha" xlink:type="simple">22BE9224-9638-521B-AD95-495CDF7BD19C</object-id><label>Figures 142–152.</label><caption><p><italic><tp:taxon-name><tp:taxon-name-part taxon-name-part-type="genus" reg="Syntomernus">Syntomernus</tp:taxon-name-part> <tp:taxon-name-part taxon-name-part-type="species" reg="scabrosus">scabrosus</tp:taxon-name-part></tp:taxon-name></italic> sp. nov. (holotype, <named-content xmlns:xlink="http://www.w3.org/1999/xlink" content-type="dwc:institutional_code" xlink:type="simple">NIBR</named-content>) <bold>142</bold> habitus, lateral view <bold>143</bold> head, front view <bold>144</bold> head, lateral view <bold>145</bold> head, ventrolateral view <bold>146</bold> head, dorsal view <bold>147</bold> mesosoma, lateral view <bold>148</bold> hind tarsus <bold>149</bold> first metasomal tergite <bold>150</bold> apex of antenna <bold>151</bold> apex of hind tarsus <bold>152</bold> apex of ovipositor. Scale bars: 1 mm (<bold>142</bold>); 0.5 mm (<bold>143–149</bold>); 0.25 mm (<bold>150–152</bold>).</p></caption><graphic xmlns:xlink="http://www.w3.org/1999/xlink" xlink:href="zookeys-999-001-g017.jpg" position="float" orientation="portrait" xlink:type="simple" id="oo_481365.jpg"><uri content-type="original_file" xlink:type="simple">https://binary.pensoft.net/fig/481365</uri></graphic></fig></tp:treatment-sec><tp:treatment-sec sec-type="etymology" id="SECID0ELECI"><title>Etymology.</title><p>The adjective <italic><tp:taxon-name><tp:taxon-name-part taxon-name-part-type="genus" reg="Syntomernus"/><tp:taxon-name-part taxon-name-part-type="species" reg="scabrosus">scabrosus</tp:taxon-name-part></tp:taxon-name></italic> (Latin for scabrous) refers to the roughly sculptured metasoma of the species.</p><fig id="F18" position="float" orientation="portrait"><object-id xmlns:xlink="http://www.w3.org/1999/xlink" content-type="doi" xlink:type="simple">10.3897/zookeys.999.58747.figures153-156</object-id><object-id xmlns:xlink="http://www.w3.org/1999/xlink" content-type="arpha" xlink:type="simple">3F8BC394-B45E-5419-8250-7FD9286D2E82</object-id><label>Figures 153–156.</label><caption><p><italic><tp:taxon-name><tp:taxon-name-part taxon-name-part-type="genus" reg="Syntomernus">Syntomernus</tp:taxon-name-part> <tp:taxon-name-part taxon-name-part-type="species" reg="scabrosus">scabrosus</tp:taxon-name-part></tp:taxon-name></italic> sp. nov. (holotype, <named-content xmlns:xlink="http://www.w3.org/1999/xlink" content-type="dwc:institutional_code" xlink:type="simple">NIBR</named-content>) <bold>153</bold> wings <bold>154</bold> mesosoma, dorsal view <bold>155</bold> metasoma, dorsal view <bold>156</bold> metasoma, dorsolateral view. Scale bars: 1 mm (<bold>153, 156</bold>); 0.5 mm (<bold>154, 155</bold>).</p></caption><graphic xmlns:xlink="http://www.w3.org/1999/xlink" xlink:href="zookeys-999-001-g018.jpg" position="float" orientation="portrait" xlink:type="simple" id="oo_481366.jpg"><uri content-type="original_file" xlink:type="simple">https://binary.pensoft.net/fig/481366</uri></graphic></fig></tp:treatment-sec><tp:treatment-sec sec-type="description" id="SECID0EEGCI"><title>Description.</title><p><bold>Female.</bold> Body length 3.1 mm; fore wing length 3.7 mm.</p><p><bold><italic>Head</italic>.</bold> Width of head (dorsal view) 1.7× its median length. Transverse diameter of eye (dorsal view) 2.0× longer than temple. Eyes with sparse, short setae. <abbrev xmlns:xlink="http://www.w3.org/1999/xlink" xlink:title="ocular-ocellar distance" id="ABBRID0ETGCI" xlink:type="simple">OOL</abbrev> 2.4× <abbrev xmlns:xlink="http://www.w3.org/1999/xlink" xlink:title="maximum diameter of lateral ocellus" id="ABBRID0EXGCI" xlink:type="simple">Od</abbrev>; <abbrev xmlns:xlink="http://www.w3.org/1999/xlink" xlink:title="postocellar distance" id="ABBRID0E2GCI" xlink:type="simple">POL</abbrev> 1.2× <abbrev xmlns:xlink="http://www.w3.org/1999/xlink" xlink:title="maximum diameter of lateral ocellus" id="ABBRID0E6GCI" xlink:type="simple">Od</abbrev>; <abbrev xmlns:xlink="http://www.w3.org/1999/xlink" xlink:title="ocular-ocellar distance" id="ABBRID0EDHCI" xlink:type="simple">OOL</abbrev> 2.1× <abbrev xmlns:xlink="http://www.w3.org/1999/xlink" xlink:title="postocellar distance" id="ABBRID0EHHCI" xlink:type="simple">POL</abbrev>. Frons with deep mid-longitudinal groove. Longitudinal diameter of eye in lateral view 1.4× larger than its transverse diameter. Transverse diameter of eye (lateral view) 1.9× longer than minimum width of temple, hind margins of eye and temple parallel to broadened downwards. Face width 1.3× combined height of face and clypeus; 2.0× larger than width of hypoclypeal depression. Longitudinal diameter of eye 2.9× longer than malar space (front view); malar space 0.75× base of mandible. Malar suture absent. Width of hypoclypeal depression 1.3× larger than distance from depression to eye. Clypeus not separated from face by dorsal carina, flattened, with strongly protruding ventral rim, height of clypeus 0.32× width of hypoclypeal depression, clypeal sulcus smoothened. Maxillary palp longer than eye, but shorter than head.</p><p><bold><italic>Antenna</italic></bold> 0.87× as long as fore wing, with 26 antennomeres. First flagellomere 2.5× longer than its apical width, 1.1× longer than second flagellomere. Middle and penultimate flagellomeres 1.7× and 2.0× longer than wide, respectively. Apical flagellomere spiculate.</p><p><bold><italic>Mesosoma</italic></bold> 1.3× longer than its maximum height. Transverse pronotal sulcus deep and smooth. Notauli smooth, deep anteriorly, smoothened and not united posteriorly. Mesoscutum widely setose on notauli and anterolaterally, medially and latero-posteriorly widely glabrous. Scutellar sulcus crenulate. Mesepimeral sulcus smooth, mesopleural pit weak, furrow-like. Median area of metanotum (dorsal view) with incomplete median carina. Metapleural sulcus smooth. Mid-longitudinal keel developed in apical half of propodeum, simple and high. Propodeal spiracle vertical, located in middle of propodeum.</p><p><bold><italic>Wings.</italic></bold> Fore wing 1.2× longer than body. Pterostigma 2.6× longer than wide. Vein r arising from basal 0.38 of pterostigma. Vein 1-R1 1.6× longer than pterostigma. Marginal cell 8.3× longer than distance from its apex to apex of wing. Vein 3-SR 1.3× longer than vein r, 0.26× as long as vein SR1, 0.83× as long as vein 2-SR. Vein 1-M 0.67× vein 1-SR+M, 2.1× vein m-cu, 1.8× longer than vein cu-a. Vein 2-SR+M 0.21× as long as vein 2-SR, 0.48× as long as vein m-cu. Vein 1-CU1 (posterior margin of discal cell) 2.5× longer than vein cu-a. Vein cu-a interstitial. Vein 2-1A of hind wing very-very short; vein r-m strongly antefurcal.</p><p><bold><italic>Legs.</italic></bold> Fore tibia with longitudinal and transverse apical rows of thick setae. Hind femur 3.5× longer than wide. Hind tibia 1.4× longer than hind femur, with 2 thick setae subapically, its inner spur 0.4× as long as hind basitarsus. Hind tarsus 0.85× as long as hind tibia. Fifth segment (without pretarsus) of hind tarsus 0.6× as long as hind basitarsus and 1.2× longer than second segment. Claws with protruding blunt basal lobe.</p><p><bold><italic>Metasoma</italic></bold> 1.4× longer than mesosoma. Dorsolateral carinae of first metasomal tergite developed, dorsal carinae complete. Median area of first tergite separated by rugose furrow. First metasomal tergite with deep, crenulate mid-longitudinal impression. Second tergite medially 1.1× longer than third tergite. Basal width of second metasomal tergite 2.3× larger than its median length. Median area of second tergite weakly elevated, elongate triangular, separated by crenulate furrows, with complete sharp margin. Anterolateral areas of second tergite weakly elevated, with smoothened sculpture. Dorsolateral impressions of second tergite deep, s-shaped, crenulated. Spiracle of second metasomal tergite located behind middle of tergite. Suture between second and third tergites deep and wide, strongly curved and rugose. Apical margins of third to sixth tergites thick, with deep, crenulate transverse subapical grooves. Ovipositor sheath 2.2× longer than hind tibia and 0.6× as long as fore wing. Apex of ovipositor with developed nodus and ventral serration.</p><p><bold><italic>Sculpture.</italic></bold> Most of head and mesosoma smooth. Face weakly granulate, malar space granulate. First metasomal tergite laterally rugose, its median area weakly rugulose to rugose. Second–sixth tergites rugose.</p><p><bold><italic>Colour.</italic></bold> Head, scape, most of mesosoma and ground colour of legs and metasoma brownish yellow. Malar space, maxillary palps, pronotum laterally, tegulae, fore and most of middle leg, basal part of hind tibia yellow. Flagellum, apices of tarsi of legs, apex of hind tibia, hind basitarsus and third–sixth metasomal tergites brown. Metanotum, propodeum, first metasomal tergite and anteromedian patch on second metasomal tergite dark brown. Wing membrane weakly darkened; pterostigma and veins brown.</p><p><bold>Male.</bold> Unknown.</p></tp:treatment-sec><tp:treatment-sec sec-type="diagnosis" id="SECID0EAJCI"><title>Diagnosis.</title><p>The new species is easily recognisable by the entirely rugose metasoma, relatively short ovipositor, and enlarged fifth segment of the hind tarsus.</p><fig id="F19" position="float" orientation="portrait"><object-id xmlns:xlink="http://www.w3.org/1999/xlink" content-type="doi" xlink:type="simple">10.3897/zookeys.999.58747.figures157-166</object-id><object-id xmlns:xlink="http://www.w3.org/1999/xlink" content-type="arpha" xlink:type="simple">9884B348-ED07-5B21-B485-DFBD4BEA73A9</object-id><label>Figures 157–166.</label><caption><p><italic><tp:taxon-name><tp:taxon-name-part taxon-name-part-type="genus" reg="Syntomernus">Syntomernus</tp:taxon-name-part> <tp:taxon-name-part taxon-name-part-type="species" reg="pusillus">pusillus</tp:taxon-name-part></tp:taxon-name></italic> Enderlein, 1920 (<bold>159–162</bold> lectotype, <named-content xmlns:xlink="http://www.w3.org/1999/xlink" content-type="dwc:institutional_code" xlink:type="simple">MIIZ</named-content>) and <italic><tp:taxon-name><tp:taxon-name-part taxon-name-part-type="genus" reg="Syntomernus">S.</tp:taxon-name-part> <tp:taxon-name-part taxon-name-part-type="species" reg="sunosei">sunosei</tp:taxon-name-part></tp:taxon-name></italic> (Maeto, 1991) (<bold>163–167</bold> holotype of <italic><tp:taxon-name><tp:taxon-name-part taxon-name-part-type="genus" reg="Bracon">Bracon</tp:taxon-name-part> <tp:taxon-name-part taxon-name-part-type="species" reg="flaccus">flaccus</tp:taxon-name-part></tp:taxon-name></italic> Papp, 1996, <named-content xmlns:xlink="http://www.w3.org/1999/xlink" content-type="dwc:institutional_code" xlink:type="simple">HNHM</named-content>) <bold>157</bold> habitus, lateral view <bold>158, 164</bold> head, front view <bold>159, 163</bold> head, dorsal view <bold>162, 160</bold> propodeum and first–third metasomal tergites, dorsolateral view <bold>161</bold> hind tarsus <bold>165</bold> habitus, dorsal view <bold>166</bold> propodeum and first–third metasomal tergites, dorsal view <bold>167</bold> first metasomal tergite, dorsal view. Scale bars: 1 mm (<bold>157, 165</bold>); 0.5 mm (<bold>158–164, 166</bold>); 0.25 mm (<bold>167</bold>).</p></caption><graphic xmlns:xlink="http://www.w3.org/1999/xlink" xlink:href="zookeys-999-001-g019.jpg" position="float" orientation="portrait" xlink:type="simple" id="oo_481367.jpg"><uri content-type="original_file" xlink:type="simple">https://binary.pensoft.net/fig/481367</uri></graphic></fig><fig id="F20" position="float" orientation="portrait"><object-id xmlns:xlink="http://www.w3.org/1999/xlink" content-type="doi" xlink:type="simple">10.3897/zookeys.999.58747.figures168-178</object-id><object-id xmlns:xlink="http://www.w3.org/1999/xlink" content-type="arpha" xlink:type="simple">0E6417B1-0545-5DC3-944B-0D48AA140532</object-id><label>Figures 168–178.</label><caption><p><italic><tp:taxon-name><tp:taxon-name-part taxon-name-part-type="genus" reg="Syntomernus">Syntomernus</tp:taxon-name-part> <tp:taxon-name-part taxon-name-part-type="species" reg="tamabae">tamabae</tp:taxon-name-part></tp:taxon-name></italic> (Maeto, 1991) (<bold>168–173</bold> female, <named-content xmlns:xlink="http://www.w3.org/1999/xlink" content-type="dwc:institutional_code" xlink:type="simple">ZISP</named-content>) and <italic><tp:taxon-name><tp:taxon-name-part taxon-name-part-type="genus" reg="Syntomernus">S.</tp:taxon-name-part> <tp:taxon-name-part taxon-name-part-type="species" reg="asphondyliae">asphondyliae</tp:taxon-name-part></tp:taxon-name></italic> (Watanabe, 1940) (<bold>174–178</bold> paratype, <named-content xmlns:xlink="http://www.w3.org/1999/xlink" content-type="dwc:institutional_code" xlink:type="simple">EIHU</named-content>) <bold>168</bold> fore wing <bold>169, 175</bold> head, front view <bold>170, 174</bold> head, dorsal view <bold>173, 178</bold> metasoma, dorsal view <bold>172</bold> hind tarsus <bold>171, 177</bold> first metasomal tergite, dorsal view <bold>176</bold> habitus, lateral view. Scale bars: 1 mm (<bold>168, 176</bold>); 0.5 mm (<bold>169–175, 178</bold>); 0.25 mm (<bold>177</bold>).</p></caption><graphic xmlns:xlink="http://www.w3.org/1999/xlink" xlink:href="zookeys-999-001-g020.jpg" position="float" orientation="portrait" xlink:type="simple" id="oo_481368.jpg"><uri content-type="original_file" xlink:type="simple">https://binary.pensoft.net/fig/481368</uri></graphic></fig></tp:treatment-sec></tp:taxon-treatment>
